# Supplementary material for: A HIF independent oxygen-sensitive pathway for controlling cholesterol synthesis
Source: Nat Commun. 2023 Aug 9;14:4816. doi: 10.1038/s41467-023-40541-1 (PMC10412576; doi:10.1038/s41467-023-40541-1)
Supplement: Supplementary file 5 — Supplementary Data 4 [file 41467_2023_40541_MOESM5_ESM.xlsx]

## Sheet: Chromatogram
CHROMATOGRAM
JN_intact_lipids_181022_08.raw
Data points: 3064
Time	Intensity	Intensity
0.00896918	0	0
0.0158611	0	0
0.0218963	0	0
0.0281011	0	0
0.0340192	0	0
0.0399255	0	0
0.0458282	0	0
0.0518664	0	0
0.0579532	0	0
0.0640803	0	0
0.0699963	0	0
0.0759887	0	0
0.0820912	0	0
0.0875532	0	0
0.0939637	0	0
0.100144	0	0
0.10631	0	0
0.112262	0	0
0.118261	0	0
0.12416	0	0
0.130022	0	0
0.135811	0	0
0.141718	0	0
0.147856	0	0
0.153909	0	0
0.159712	0	0
0.165633	0	0
0.171222	0	0
0.177298	0	0
0.183671	0	0
0.189444	0	0
0.195474	0	0
0.201178	0	0
0.207078	0	0
0.212853	0	0
0.218889	0	0
0.22487	0	0
0.230639	0	0
0.236704	0	0
0.24242	0	0
0.248355	0	0
0.25415	0	0
0.259954	0	0
0.266383	0	0
0.272291	0	0
0.278133	0	0
0.283966	0	0
0.28971	0	0
0.295551	0	0
0.301281	0	0
0.307055	0	0
0.31287	0	0
0.318971	0	0
0.32488	0	0
0.33081	0	0
0.336811	0	0
0.342796	0	0
0.348626	0	0
0.354469	0	0
0.360134	0	0
0.365928	0	0
0.371743	0	0
0.377628	0	0
0.383243	0	0
0.388966	0	0
0.394577	0	0
0.400095	0	0
0.40558	0	0
0.410804	0	0
0.416033	0	0
0.421222	0	0
0.426372	0	0
0.431932	0	0
0.437015	0	0
0.442097	0	0
0.447157	0	0
0.452197	0	0
0.457238	0	0
0.462271	0	0
0.467321	0	0
0.472379	0	0
0.477433	0	0
0.482507	0	0
0.487584	0	0
0.492661	0	0
0.497712	0	0
0.502767	0	0
0.507831	0	0
0.512885	0	0
0.517939	0	0
0.522989	0	0
0.528046	0	0
0.533106	0	0
0.538159	0	0
0.543209	0	0
0.54827	0	0
0.553323	0	0
0.558378	0	0
0.563436	0	0
0.568504	0	0
0.573574	0	0
0.578626	0	0
0.583672	0	0
0.588717	0	0
0.593762	0	0
0.598814	0	0
0.603883	0	0
0.608977	0	0
0.614041	0	0
0.619117	0	0
0.624222	0	0
0.629346	0	0
0.634461	0	0
0.639556	0	0
0.644663	0	0
0.649755	0	0
0.654875	0	0
0.659985	0	0
0.665086	0	0
0.670211	0	0
0.675321	0	0
0.680448	0	0
0.685648	0	0
0.690766	0	0
0.695901	0	0
0.70102	0	0
0.706196	0	0
0.711303	0	0
0.716407	0	0
0.721627	0	0
0.726721	0	0
0.731847	0	0
0.736958	0	0
0.742044	0	0
0.747126	48488.4	0
0.752251	0	0
0.757331	0	0
0.76243	0	0
0.767542	0	0
0.772622	0	0
0.777702	0	0
0.782804	0	0
0.78789	0	0
0.792968	0	0
0.798068	0	0
0.803179	0	0
0.808258	0	0
0.813342	0	0
0.818437	0	0
0.823535	0	0
0.828645	0	0
0.833731	0	0
0.838854	0	0
0.844032	0	0
0.849604	0	0
0.854725	0	0
0.859895	0	0
0.865128	0	0
0.870269	0	0
0.875459	0	0
0.880675	0	0
0.885877	0	0
0.891053	0	0
0.896241	0	0
0.901448	0	0
0.906588	0	0
0.911739	0	0
0.91697	0	0
0.9221	0	0
0.927238	0	0
0.932362	0	0
0.9375	0	0
0.942653	0	0
0.947799	0	0
0.952958	0	0
0.958083	0	0
0.963202	0	0
0.968317	0	0
0.973433	0	0
0.97856	0	0
0.983704	0	0
0.988802	0	0
0.993894	0	0
0.99901	0	0
1.00414	0	0
1.00925	0	0
1.01434	0	0
1.01941	0	0
1.02449	0	0
1.02958	0	0
1.03466	0	0
1.03973	0	0
1.04479	0	0
1.04985	0	0
1.05498	0	0
1.06006	0	0
1.06514	0	0
1.0702	0	0
1.07528	0	0
1.08035	0	0
1.08542	0	0
1.09049	0	0
1.09561	0	0
1.10111	0	0
1.10619	0	0
1.11126	0	0
1.11635	0	0
1.12145	0	0
1.12654	0	0
1.13167	0	0
1.13675	0	0
1.14185	0	0
1.14696	0	0
1.15208	0	0
1.15721	0	0
1.16239	0	0
1.16752	0	0
1.17271	0	0
1.17784	0	0
1.18342	0	0
1.18858	0	0
1.19384	0	0
1.19915	0	0
1.20431	0	0
1.20948	0	0
1.21466	0	0
1.21984	0	0
1.22503	0	0
1.23021	0	0
1.23538	0	0
1.24053	0	0
1.24569	0	0
1.25085	0	0
1.25601	0	0
1.26116	0	0
1.26674	0	0
1.27203	0	0
1.2772	0	0
1.28236	0	0
1.28753	0	0
1.29269	0	0
1.29788	0	0
1.30313	0	0
1.30834	0	0
1.31356	0	0
1.31873	0	0
1.3239	0	0
1.32921	0	0
1.33442	0	0
1.3396	0	0
1.3448	0	0
1.35043	0	0
1.35567	0	0
1.36087	0	0
1.3661	0	0
1.37142	0	0
1.37662	0	0
1.3818	0	0
1.38702	0	0
1.39233	0	0
1.39754	0	0
1.40278	0	0
1.40798	0	0
1.4132	0	0
1.41841	0	0
1.42377	0	0
1.42905	0	0
1.43472	0	0
1.44009	0	0
1.44534	0	0
1.45067	0	0
1.45598	0	0
1.46136	0	0
1.46661	0	0
1.47191	0	0
1.47721	0	0
1.48251	0	0
1.48805	0	0
1.49337	0	0
1.49868	0	0
1.50415	0	0
1.50944	0	0
1.51537	0	0
1.52064	0	0
1.52602	0	0
1.53127	0	0
1.5365	0	0
1.54186	0	0
1.5472	0	0
1.55249	0	0
1.55776	0	0
1.56316	0	0
1.56843	0	0
1.5737	0	0
1.57905	0	0
1.58437	0	0
1.58986	0	0
1.59514	0	0
1.60043	0	0
1.60602	0	0
1.61138	0	0
1.61672	0	0
1.6221	0	0
1.6276	0	0
1.63298	0	0
1.6384	0	0
1.64404	0	0
1.64952	0	0
1.65499	0	0
1.66061	0	0
1.66613	0	0
1.67164	0	0
1.67707	0	0
1.68297	0	0
1.68844	0	0
1.69382	0	0
1.69922	0	0
1.70468	0	0
1.70999	0	0
1.71525	0	0
1.72055	0	0
1.72588	0	0
1.73102	0	0
1.73611	0	0
1.7412	0	0
1.74627	0	0
1.75135	0	0
1.7564	0	0
1.76145	0	0
1.76651	0	0
1.77157	0	0
1.77662	0	0
1.78167	0	0
1.78672	0	0
1.79177	0	0
1.79681	0	0
1.80187	0	0
1.80691	0	0
1.81196	0	0
1.81701	0	0
1.82208	0	0
1.82716	0	0
1.83222	0	0
1.83729	0	0
1.84236	0	0
1.84741	0	0
1.85248	0	0
1.85757	0	0
1.86266	127440	0
1.86779	0	0
1.87289	0	0
1.87812	0	0
1.88332	0	0
1.88855	0	0
1.89373	0	0
1.89892	0	0
1.90407	0	0
1.9092	0	0
1.91432	0	0
1.91939	0	0
1.92447	0	0
1.92955	0	0
1.93462	0	0
1.93967	0	0
1.94473	0	0
1.94978	0	0
1.95484	0	0
1.95991	0	0
1.96497	0	0
1.97003	0	0
1.97509	0	0
1.98015	0	0
1.98522	0	0
1.99028	0	0
1.99536	0	0
2.00042	0	0
2.00549	0	0
2.01058	0	0
2.01566	0	0
2.02075	0	0
2.02587	0	0
2.03099	0	0
2.03616	0	0
2.04133	0	0
2.04651	0	0
2.0517	0	0
2.05691	0	0
2.06216	0	0
2.0675	0	0
2.07294	0	0
2.07846	0	0
2.0844	0	0
2.09006	0	0
2.09591	0	0
2.10233	0	0
2.10808	0	0
2.11407	0	0
2.11988	0	0
2.1259	0	0
2.13185	0	0
2.13764	0	0
2.14372	0	0
2.14967	0	0
2.15548	0	0
2.16137	0	0
2.1674	0	0
2.17325	0	0
2.17905	0	0
2.18524	0	0
2.19106	0	0
2.19721	0	0
2.20287	0	0
2.20858	0	0
2.21427	0	0
2.21995	0	0
2.22588	0	0
2.23166	0	0
2.23738	0	0
2.24303	0	0
2.24868	0	0
2.25468	0	0
2.26034	0	0
2.26647	0	0
2.27211	0	0
2.27781	0	0
2.28345	0	0
2.28916	0	0
2.29498	0	0
2.30068	0	0
2.30631	0	0
2.31209	0	0
2.31778	0	0
2.32349	0	0
2.32913	0	0
2.3349	0	0
2.3408	0	0
2.34659	0	0
2.35283	0	0
2.35859	0	0
2.36425	0	0
2.36993	0	0
2.37587	0	0
2.38176	0	0
2.38767	0	0
2.39338	0	0
2.39919	0	0
2.40481	0	0
2.41047	0	0
2.41608	0	0
2.42165	0	0
2.42725	0	0
2.43333	0	0
2.43884	0	0
2.44441	0	0
2.44998	0	0
2.4555	0	0
2.46101	0	0
2.46648	0	0
2.47201	0	0
2.47749	0	0
2.48304	0	0
2.4885	0	0
2.49396	0	0
2.49934	0	0
2.50476	0	0
2.51018	0	0
2.51603	0	0
2.52146	0	0
2.52676	0	0
2.53209	0	0
2.53739	0	0
2.54275	0	0
2.54819	0	0
2.55351	0	0
2.55881	0	0
2.56408	0	0
2.56941	0	0
2.57461	0	0
2.57978	0	0
2.58488	0	0
2.58996	0	0
2.59501	0	0
2.60007	0	0
2.60511	0	0
2.61016	0	0
2.61521	0	0
2.62025	0	0
2.62529	0	0
2.63034	0	0
2.63538	0	0
2.64042	0	0
2.64547	0	0
2.65052	0	0
2.65558	0	0
2.66064	0	0
2.66573	0	0
2.67088	0	0
2.67598	0	0
2.68113	0	0
2.68635	0	0
2.69162	0	0
2.69688	0	0
2.70216	0	0
2.70748	0	0
2.71281	0	0
2.71829	0	0
2.72365	0	0
2.72914	0	0
2.73465	0	0
2.74013	0	0
2.7456	0	0
2.75147	0	0
2.75704	0	0
2.76278	0	0
2.76892	0	0
2.77461	0	0
2.78051	0	0
2.78627	0	0
2.79199	0	0
2.79761	0	0
2.80347	0	0
2.8092	0	0
2.81506	0	0
2.82101	0	0
2.8268	0	0
2.83271	0	0
2.83839	0	0
2.84417	0	0
2.84997	0	0
2.85573	0	0
2.8615	0	0
2.86736	0	0
2.87307	0	0
2.87867	0	0
2.88425	0	0
2.89	0	0
2.89569	0	0
2.90154	0	0
2.90715	0	0
2.91273	0	0
2.91836	0	0
2.92388	0	0
2.92966	0	0
2.93596	0	0
2.9417	0	0
2.94731	0	0
2.95283	0	0
2.95841	0	0
2.96389	0	0
2.96943	0	0
2.97493	0	0
2.98043	0	0
2.986	0	0
2.99151	0	0
2.99706	0	0
3.00283	0	0
3.00848	0	0
3.01465	0	0
3.02026	0	0
3.02581	0	0
3.03141	0	0
3.03699	0	0
3.04259	0	0
3.04839	0	0
3.05402	0	0
3.05999	0	0
3.0658	0	0
3.07143	0	0
3.07694	0	0
3.08245	0	0
3.08792	0	0
3.09336	0	0
3.09924	0	0
3.1048	0	0
3.11026	0	0
3.11563	0	0
3.12115	0	0
3.12662	0	0
3.13213	0	0
3.13758	0	0
3.14308	0	0
3.14859	0	0
3.15403	0	0
3.15941	0	0
3.16474	0	0
3.16993	0	0
3.17507	0	0
3.18017	0	0
3.18524	0	0
3.19031	0	0
3.19536	0	0
3.2004	0	0
3.20546	0	0
3.21051	0	0
3.21555	0	0
3.2206	0	0
3.22565	0	0
3.2307	0	0
3.23575	0	0
3.24081	127812	0
3.24587	0	0
3.25092	0	0
3.256	0	0
3.26106	0	0
3.26615	0	0
3.27127	0	0
3.2764	0	0
3.28159	0	0
3.28681	0	0
3.29218	0	0
3.29767	0	0
3.30319	0	0
3.30875	0	0
3.31428	0	0
3.3197	0	0
3.32511	0	0
3.33047	0	0
3.33595	0	0
3.34124	0	0
3.34698	0	0
3.35226	0	0
3.35752	0	0
3.36288	0	0
3.36816	0	0
3.37349	0	0
3.37879	0	0
3.3842	0	0
3.38954	0	0
3.39492	0	0
3.40038	0	0
3.40581	0	0
3.41116	0	0
3.41657	0	0
3.42232	0	0
3.42771	0	0
3.43318	0	0
3.43872	0	0
3.44431	0	0
3.44986	0	0
3.45544	0	0
3.46121	0	0
3.46665	0	0
3.4721	0	0
3.47756	0	0
3.48324	0	0
3.4888	0	0
3.49444	0	0
3.4999	0	0
3.50545	0	0
3.51094	0	0
3.51693	0	0
3.52237	0	0
3.52794	0	0
3.53336	0	0
3.53882	0	0
3.54439	0	0
3.55005	0	0
3.55593	0	0
3.56138	0	0
3.56696	0	0
3.57247	0	0
3.57787	0	0
3.58335	0	0
3.58885	0	0
3.59427	0	0
3.59973	0	0
3.6051	0	0
3.61066	0	0
3.61603	0	0
3.62169	0	0
3.62722	0	0
3.63283	0	0
3.63841	0	0
3.64389	0	0
3.64919	0	0
3.65505	0	0
3.66061	0	0
3.66595	0	0
3.67153	0	0
3.67693	0	0
3.68255	0	0
3.68798	0	0
3.69339	0	0
3.6988	0	0
3.70435	0	0
3.70972	0	0
3.71523	0	0
3.72063	0	0
3.72612	0	0
3.73151	0	0
3.73682	0	0
3.74228	0	0
3.74768	0	0
3.75309	0	0
3.75844	0	0
3.76447	0	0
3.76979	0	0
3.77543	0	0
3.78076	0	0
3.78623	0	0
3.79187	0	0
3.79726	0	0
3.80267	0	0
3.80805	0	0
3.81363	0	0
3.81904	0	0
3.82454	0	0
3.82997	0	0
3.83551	0	0
3.84094	0	0
3.84635	0	0
3.85222	0	0
3.85756	0	0
3.86297	0	0
3.86836	0	0
3.87398	0	0
3.87927	0	0
3.88471	0	0
3.89	0	0
3.89531	0	0
3.90061	0	0
3.90606	0	0
3.91151	0	0
3.91697	0	0
3.92236	0	0
3.92777	0	0
3.93311	0	0
3.9386	0	0
3.94413	0	0
3.94942	0	0
3.95474	0	0
3.96005	0	0
3.96537	0	0
3.97068	0	0
3.97606	0	0
3.98125	0	0
3.98644	0	0
3.99172	0	0
3.99691	0	0
4.00217	0	0
4.00734	0	0
4.0126	0	0
4.01832	0	0
4.02345	0	0
4.02863	0	0
4.0338	0	0
4.03895	0	0
4.04416	0	0
4.04932	0	0
4.05449	0	0
4.05965	0	0
4.06485	0	0
4.07003	0	0
4.07536	0	0
4.08061	0	0
4.0859	0	0
4.09116	0	0
4.0969	0	0
4.10238	0	0
4.10782	0	0
4.11312	0	0
4.11836	0	0
4.12364	0	0
4.12907	0	0
4.13442	0	0
4.13975	0	0
4.14497	0	0
4.15024	0	0
4.15549	0	0
4.16075	0	0
4.16619	0	0
4.17145	0	0
4.17672	0	0
4.18197	0	0
4.18723	0	0
4.19263	0	0
4.19792	0	0
4.20325	0	0
4.20855	0	0
4.2138	0	0
4.219	0	0
4.2242	0	0
4.22946	0	0
4.23465	0	0
4.23982	0	0
4.24492	0	0
4.25007	0	0
4.25515	0	0
4.26022	0	0
4.26528	0	0
4.27034	0	0
4.27542	0	0
4.28047	0	0
4.28554	0	0
4.2906	0	0
4.29564	0	0
4.30071	0	0
4.30576	0	0
4.31081	0	0
4.31585	182140	0
4.32089	0	0
4.32593	0	0
4.33099	0	0
4.33603	0	0
4.34107	0	0
4.34612	0	0
4.35116	0	0
4.35623	89159.9	0
4.36129	0	0
4.36634	0	0
4.37138	0	0
4.37644	0	0
4.38148	0	0
4.38652	0	0
4.39157	0	0
4.39663	0	0
4.40169	93134.9	0
4.40673	0	0
4.4118	65990.1	0
4.41687	0	0
4.42192	187982	0
4.42698	0	0
4.43203	0	0
4.43708	0	0
4.44213	0	0
4.44717	0	0
4.45222	0	0
4.45729	0	0
4.46233	0	0
4.4674	0	0
4.47246	0	0
4.47753	0	0
4.48259	0	0
4.48763	0	0
4.49268	0	0
4.49777	55408.1	0
4.50284	0	0
4.50788	0	0
4.51292	0	0
4.51797	0	0
4.52303	0	0
4.52807	0	0
4.53311	0	0
4.53815	0	0
4.54319	0	0
4.54823	0	0
4.55326	0	0
4.55831	0	0
4.56334	0	0
4.56837	0	0
4.5734	0	0
4.57843	0	0
4.58347	0	0
4.58851	0	0
4.59355	0	0
4.59858	0	0
4.60362	0	0
4.60866	0	0
4.61369	0	0
4.61872	0	0
4.62376	0	0
4.62881	0	0
4.63385	0	0
4.63889	0	0
4.64392	0	0
4.64899	0	0
4.65402	0	0
4.65906	0	0
4.66411	0	0
4.66915	0	0
4.67419	0	0
4.67925	0	0
4.68429	0	0
4.68934	0	0
4.69437	0	0
4.6994	0	0
4.70443	0	0
4.70947	0	0
4.7145	0	0
4.71954	0	0
4.72457	0	0
4.7296	0	0
4.73463	0	0
4.73966	0	0
4.74468	0	0
4.74971	0	0
4.75474	0	0
4.75977	0	0
4.7648	0	0
4.76982	0	0
4.77485	0	0
4.77987	0	0
4.7849	0	0
4.78992	0	0
4.79495	0	0
4.79998	0	0
4.80501	0	0
4.81004	0	0
4.81507	0	0
4.8201	0	0
4.82513	0	0
4.83016	0	0
4.83519	0	0
4.84023	0	0
4.84528	0	0
4.85031	0	0
4.85537	0	0
4.8604	0	0
4.86545	0	0
4.87049	0	0
4.87552	0	0
4.88057	0	0
4.88561	0	0
4.89064	0	0
4.89569	0	0
4.90075	0	0
4.90579	0	0
4.91085	0	0
4.91588	0	0
4.92093	0	0
4.92598	0	0
4.93106	0	0
4.9361	0	0
4.94115	0	0
4.94623	91511.4	0
4.95127	0	0
4.95634	0	0
4.9614	69196.3	0
4.96648	0	0
4.97155	68633	0
4.97665	0	0
4.98171	0	0
4.98682	46175.8	0
4.9919	0	0
4.99696	0	0
5.00201	0	0
5.00709	0	0
5.01216	0	0
5.01722	0	0
5.02228	0	0
5.02734	0	0
5.0324	0	0
5.03746	0	0
5.04251	0	0
5.04757	0	0
5.05264	0	0
5.05771	0	0
5.06277	0	0
5.06783	0	0
5.07288	0	0
5.07792	0	0
5.08298	0	0
5.08804	0	0
5.09312	0	0
5.09817	0	0
5.10324	0	0
5.10831	0	0
5.11337	0	0
5.11844	0	0
5.1235	0	0
5.12857	0	0
5.13364	0	0
5.13869	0	0
5.14374	0	0
5.14879	0	0
5.15387	0	0
5.15893	0	0
5.16397	0	0
5.16902	0	0
5.17409	0	0
5.17916	0	0
5.18423	0	0
5.18928	0	0
5.19432	0	0
5.19936	0	0
5.20443	0	0
5.20946	0	0
5.21452	0	0
5.21956	0	0
5.22463	0	0
5.22967	0	0
5.23473	0	0
5.23977	150543	0
5.24484	0	0
5.24989	0	0
5.25493	0	0
5.25997	144370	0
5.26501	0	0
5.27005	0	0
5.27509	131128	0
5.28015	0	0
5.2852	0	0
5.29026	0	0
5.29529	0	0
5.30033	0	0
5.30537	0	0
5.3104	0	0
5.31544	0	0
5.32049	0	0
5.32555	0	0
5.3306	114829	0
5.33565	114794	0
5.34068	0	0
5.34573	0	0
5.35077	163889	0
5.35585	0	57572.7
5.36089	142128	0
5.36593	0	0
5.37101	146729	75621
5.37606	204691	0
5.3811	90640.1	0
5.38617	0	110369
5.39121	184125	113688
5.3963	228747	68691.9
5.40137	153799	78162.8
5.40643	189840	0
5.41152	129522	0
5.41661	113873	134752
5.42168	87668.2	0
5.42674	233332	72921.3
5.43185	0	91130.9
5.43695	78283.7	59241.4
5.44203	43006.9	79612.7
5.44708	0	84120.8
5.45219	71266.9	86581.3
5.45724	0	0
5.4623	0	128172
5.46737	83217.5	97455.3
5.47246	102006	83610.6
5.47754	109968	0
5.48261	204623	183854
5.48767	280600	96972.8
5.49275	423114	99311.3
5.49784	713161	134199
5.5029	852437	182295
5.50802	1.31224e+06	177224
5.51353	1.53366e+06	135689
5.51859	1.33607e+06	0
5.52366	1.39103e+06	203546
5.5287	1.64475e+06	139017
5.53376	846075	0
5.53885	715485	60715.7
5.54392	1.05864e+06	0
5.54898	854551	0
5.55405	625289	0
5.55911	1.03216e+06	0
5.56416	1.79673e+06	161519
5.56921	2.22416e+06	145702
5.57425	2.84113e+06	133715
5.57933	4.01308e+06	180044
5.58437	4.51461e+06	302933
5.58943	5.66268e+06	462939
5.59449	6317126	409456
5.59958	6794507	632926
5.60463	7.55669e+06	525045
5.6097	8850024	600570
5.61475	7900501	717201
5.61979	9779321	766260
5.62484	10403703	783281
5.62988	11369630	873386
5.63492	8640063	614560
5.63996	11719411	634757
5.64503	8257061	789089
5.65007	7.92507e+06	429772
5.65515	7496964	604252
5.66019	6.31478e+06	372858
5.66524	5.87363e+06	273214
5.67027	4.8609e+06	392500
5.67533	2755471	121673
5.68037	2.43559e+06	121512
5.68544	1678442	74871.5
5.6905	1.4878e+06	120439
5.69555	1.41428e+06	0
5.7006	1.12216e+06	0
5.70565	1431031	122647
5.71071	1.00026e+06	69223.8
5.71577	1.27864e+06	0
5.72083	1.63103e+06	0
5.72588	1.69982e+06	0
5.73093	2.11575e+06	120944
5.73597	2075009	0
5.74105	1.39527e+06	145065
5.74609	1.25064e+06	0
5.75114	902706	0
5.75617	667114	0
5.76121	440782	0
5.76625	495689	0
5.77128	373890	0
5.77633	264670	0
5.78135	247292	0
5.7864	259385	0
5.79143	0	0
5.79647	237978	0
5.8015	0	0
5.80653	0	0
5.81158	0	0
5.8166	0	0
5.82163	0	0
5.82666	0	0
5.83168	0	0
5.83671	0	0
5.84175	343876	0
5.84677	0	0
5.85181	0	0
5.85685	0	0
5.86187	0	0
5.86691	225407	0
5.87194	0	0
5.87697	0	0
5.882	0	0
5.88704	0	0
5.89207	0	0
5.89709	0	0
5.90212	0	0
5.90715	0	0
5.91217	0	0
5.91719	0	0
5.92223	0	0
5.92725	0	0
5.93228	0	0
5.9373	0	0
5.94233	0	0
5.94735	0	0
5.95238	0	0
5.95741	0	0
5.96243	0	0
5.96746	0	0
5.97249	0	0
5.97751	0	0
5.98254	0	0
5.98756	0	0
5.99259	0	0
5.99761	0	0
6.00263	0	0
6.00766	0	0
6.01269	0	0
6.01772	0	0
6.02274	0	0
6.02778	0	0
6.0328	0	0
6.03783	0	0
6.04286	0	0
6.04789	0	0
6.05291	0	0
6.05795	0	0
6.06297	0	0
6.068	0	0
6.07304	0	0
6.07807	0	0
6.0831	0	0
6.08812	0	0
6.09315	0	0
6.09818	0	0
6.10322	0	0
6.10824	0	0
6.11328	0	0
6.1183	0	0
6.12333	0	0
6.12837	0	0
6.13339	0	0
6.13842	0	0
6.14345	0	0
6.14847	0	0
6.15349	0	0
6.15851	0	0
6.16353	0	0
6.16855	0	0
6.17358	0	0
6.17861	0	0
6.18363	0	0
6.18865	0	0
6.19367	0	0
6.1987	0	0
6.20372	0	0
6.20874	0	0
6.21376	0	0
6.21879	0	0
6.22381	0	0
6.22884	0	0
6.23386	0	0
6.23889	0	0
6.24391	0	0
6.24894	0	0
6.25396	0	0
6.25898	0	0
6.26401	0	0
6.26903	0	0
6.27405	0	0
6.27908	0	0
6.2841	0	0
6.28913	0	0
6.29415	0	0
6.29917	0	0
6.3042	0	0
6.30922	0	0
6.31424	0	0
6.31926	0	0
6.32429	0	0
6.32931	0	0
6.33433	0	0
6.33935	0	0
6.34439	0	0
6.34941	0	0
6.35443	0	0
6.35945	0	0
6.36448	0	0
6.3695	0	0
6.37453	0	0
6.37955	0	0
6.38457	0	0
6.3896	0	0
6.39462	0	0
6.39964	0	0
6.40467	0	0
6.40969	0	0
6.41471	0	0
6.41974	0	0
6.42477	0	0
6.42979	0	0
6.43481	0	0
6.43983	0	0
6.44486	0	0
6.44988	0	0
6.4549	0	0
6.45993	0	0
6.46496	0	0
6.46999	0	0
6.47501	0	0
6.48004	0	0
6.48507	0	0
6.4901	0	0
6.49513	0	0
6.50016	0	0
6.50519	0	0
6.51021	0	0
6.51526	0	0
6.52029	0	0
6.52532	0	0
6.53035	0	0
6.53538	0	0
6.54043	0	0
6.54545	0	0
6.55048	0	0
6.55552	0	0
6.56054	0	0
6.56558	0	0
6.57061	0	0
6.57564	0	0
6.58068	0	0
6.58571	237539	0
6.59074	0	0
6.59577	0	0
6.6008	0	0
6.60584	0	0
6.61087	0	0
6.61591	0	0
6.62095	0	0
6.62598	0	0
6.63102	0	0
6.63606	158960	0
6.64109	0	0
6.64613	0	0
6.65116	0	0
6.6562	0	0
6.66125	0	0
6.66629	0	0
6.67132	0	0
6.67635	0	0
6.68139	0	0
6.68642	0	0
6.69146	0	0
6.6965	0	0
6.70153	0	0
6.70657	0	0
6.71161	0	0
6.71664	0	0
6.72169	0	0
6.72672	0	0
6.73176	163942	0
6.73681	122055	0
6.74184	0	0
6.74687	0	0
6.75191	161228	0
6.75694	0	0
6.76198	0	0
6.76702	0	0
6.77205	0	0
6.77709	0	0
6.78213	0	0
6.78718	0	0
6.79221	0	0
6.79725	0	0
6.80229	0	0
6.80733	0	0
6.81236	0	0
6.8174	0	0
6.82244	0	0
6.82748	0	0
6.83251	0	0
6.83755	0	0
6.84258	0	0
6.84762	0	0
6.85265	0	0
6.85769	0	0
6.86272	0	0
6.86776	0	0
6.8728	0	0
6.87783	161362	0
6.88287	0	0
6.88792	0	0
6.89295	0	0
6.898	0	0
6.90304	0	0
6.90807	0	0
6.91312	0	0
6.91817	0	0
6.9232	0	0
6.92824	0	0
6.93328	0	0
6.93831	0	0
6.94336	0	0
6.94839	0	0
6.95342	0	0
6.95846	0	0
6.96349	0	0
6.96853	0	0
6.97357	0	0
6.97861	0	0
6.98364	0	0
6.98868	0	0
6.99371	0	0
6.99875	0	0
7.0038	0	0
7.00883	0	0
7.01387	0	0
7.0189	0	0
7.02394	0	0
7.02898	0	0
7.03401	0	0
7.03904	0	0
7.04407	0	0
7.04911	0	0
7.05414	0	0
7.05917	0	0
7.0642	0	0
7.06923	0	0
7.07426	0	0
7.07929	0	0
7.08433	0	0
7.08935	0	0
7.09438	0	0
7.09943	0	0
7.10447	0	0
7.10949	0	0
7.11453	0	0
7.11957	0	0
7.12461	0	0
7.12963	0	0
7.13467	0	0
7.1397	0	0
7.14472	0	0
7.14977	0	0
7.1548	0	0
7.15983	0	0
7.16486	0	0
7.16989	0	0
7.17491	0	0
7.17994	0	0
7.18497	0	0
7.19	0	0
7.19504	0	0
7.20007	0	0
7.2051	0	0
7.21013	0	0
7.21517	0	0
7.22021	0	0
7.22524	0	0
7.23027	0	0
7.23531	0	0
7.24035	0	0
7.24539	0	0
7.25043	0	0
7.25546	0	0
7.2605	0	0
7.26554	0	0
7.27057	0	0
7.27562	0	0
7.28066	0	0
7.28571	0	0
7.29075	0	0
7.2958	0	0
7.30084	0	0
7.3059	0	0
7.31096	0	0
7.316	0	0
7.32105	0	0
7.32609	0	0
7.33112	0	0
7.33616	0	0
7.34119	0	0
7.34623	0	0
7.35127	0	0
7.35632	0	0
7.36135	0	0
7.36639	0	0
7.37142	0	0
7.37645	0	0
7.38149	0	0
7.38653	0	0
7.39156	0	0
7.39659	0	0
7.40163	0	0
7.40666	0	0
7.41171	0	0
7.41675	0	0
7.42178	0	0
7.42682	0	0
7.43186	0	0
7.43692	0	0
7.44197	0	0
7.447	0	0
7.45204	0	0
7.4571	0	0
7.46214	0	0
7.46719	0	0
7.47224	0	0
7.47727	0	0
7.48233	0	0
7.48736	0	0
7.49241	0	0
7.49745	0	0
7.50249	0	0
7.50755	0	0
7.51259	0	0
7.51764	0	0
7.52268	0	0
7.52772	0	0
7.53275	0	0
7.53779	0	0
7.54285	0	0
7.54789	0	0
7.55293	0	0
7.55796	0	0
7.56301	0	0
7.56805	0	0
7.57309	0	0
7.57813	0	0
7.58317	0	0
7.5882	0	0
7.59325	0	0
7.59828	0	0
7.60332	0	0
7.60835	0	0
7.61338	0	0
7.61842	0	0
7.62346	0	0
7.6285	0	0
7.63354	0	0
7.63857	0	0
7.6436	0	0
7.64863	0	0
7.65367	0	0
7.65871	0	0
7.66374	0	0
7.66877	0	0
7.67386	0	0
7.67891	0	0
7.68394	0	0
7.68898	0	0
7.69402	0	0
7.69906	0	0
7.70413	0	0
7.70919	0	0
7.71422	0	0
7.71926	0	0
7.7243	0	0
7.72936	0	0
7.7344	0	0
7.73944	0	0
7.74449	0	0
7.74953	0	0
7.75457	0	0
7.75961	0	0
7.76465	0	0
7.76969	0	0
7.77473	0	0
7.77977	0	0
7.78481	0	0
7.78988	0	0
7.79491	0	0
7.79995	0	0
7.80499	0	0
7.81004	0	0
7.8151	0	0
7.82014	0	0
7.82519	92870.4	0
7.83024	88544.6	0
7.83532	0	0
7.84036	0	0
7.84541	0	0
7.85044	0	0
7.85551	0	0
7.86059	0	0
7.86562	0	0
7.87066	0	0
7.87571	0	0
7.88075	0	0
7.88579	141400	0
7.89085	0	0
7.8959	0	0
7.90094	0	0
7.90599	0	0
7.91103	0	0
7.91607	0	0
7.92111	0	0
7.92615	0	0
7.93118	0	0
7.93623	0	0
7.94128	0	0
7.94632	0	0
7.95135	0	0
7.95639	0	0
7.96144	0	0
7.96647	0	0
7.97151	0	0
7.97654	0	0
7.98158	0	0
7.98661	0	0
7.99164	0	0
7.99668	0	0
8.00171	0	0
8.00674	0	0
8.01177	0	0
8.01679	0	0
8.02182	0	0
8.02685	0	0
8.03187	0	0
8.03689	0	0
8.04192	0	0
8.04694	0	0
8.05197	0	0
8.05699	0	0
8.06202	0	0
8.06705	0	0
8.07207	0	0
8.0771	0	0
8.08212	0	0
8.08715	0	0
8.09218	0	0
8.0972	0	0
8.10223	0	0
8.10726	0	0
8.11228	0	0
8.11731	0	0
8.12233	0	0
8.12735	0	0
8.13238	0	0
8.1374	0	0
8.14243	0	0
8.14745	0	0
8.15248	0	0
8.1575	0	0
8.16253	0	0
8.16755	0	0
8.17258	0	0
8.1776	0	0
8.18262	0	0
8.18765	0	0
8.19267	0	0
8.19769	0	0
8.20271	0	0
8.20774	0	0
8.21276	0	0
8.21778	0	0
8.2228	0	0
8.22782	0	0
8.23285	0	0
8.23788	0	0
8.2429	0	0
8.24792	0	0
8.25295	0	0
8.25798	0	0
8.263	0	0
8.26802	0	0
8.27304	0	0
8.27807	0	0
8.28309	0	0
8.28811	0	0
8.29313	0	0
8.29816	0	0
8.30318	0	0
8.3082	0	0
8.31322	0	0
8.31824	0	0
8.32326	0	0
8.32828	0	0
8.3333	0	0
8.33832	0	0
8.34334	0	0
8.34837	0	0
8.35339	0	0
8.35842	0	0
8.36344	0	0
8.36846	0	0
8.37349	0	0
8.37851	0	0
8.38353	0	0
8.38856	0	0
8.39358	0	0
8.3986	0	0
8.40364	0	0
8.40866	0	0
8.41369	0	0
8.41871	0	0
8.42373	0	0
8.42875	0	0
8.43379	0	0
8.43881	0	0
8.44383	0	0
8.44885	0	0
8.45387	0	0
8.4589	0	0
8.46392	0	0
8.46894	0	0
8.47397	0	0
8.47899	0	0
8.48401	0	0
8.48903	0	0
8.49406	0	0
8.49908	0	0
8.50411	0	0
8.50914	0	0
8.51417	0	0
8.5192	0	0
8.52423	0	0
8.52925	0	0
8.53428	0	0
8.5393	0	0
8.54433	0	0
8.54936	0	0
8.55439	0	0
8.55941	0	0
8.56443	0	0
8.56946	0	0
8.57448	0	0
8.5795	0	0
8.58453	0	0
8.58956	0	0
8.59459	0	0
8.59963	0	0
8.60466	0	0
8.60969	0	0
8.61472	0	0
8.61976	0	0
8.62479	0	0
8.62983	0	0
8.63486	0	0
8.63989	0	0
8.64492	0	0
8.64996	0	0
8.655	0	0
8.66003	0	0
8.66506	0	0
8.6701	0	0
8.67516	0	0
8.68022	0	0
8.68525	0	0
8.69031	0	0
8.69534	0	0
8.70038	0	0
8.70542	0	0
8.71047	0	0
8.71552	0	0
8.72057	0	0
8.72562	155681	0
8.73069	0	0
8.73576	0	0
8.74083	0	0
8.7459	0	0
8.75096	0	0
8.75601	0	0
8.76107	0	0
8.76613	0	0
8.7712	0	0
8.77626	0	0
8.78131	0	0
8.78639	0	0
8.79144	0	0
8.79655	0	0
8.80164	0	0
8.80669	0	0
8.81175	0	0
8.8168	0	0
8.82187	0	0
8.82691	0	0
8.83198	0	0
8.83703	0	0
8.84208	0	0
8.84713	0	0
8.85222	75185.9	0
8.85726	0	0
8.86232	0	0
8.86737	0	0
8.87244	0	0
8.87752	0	0
8.88257	0	0
8.88763	0	0
8.89268	0	0
8.89773	0	0
8.90278	0	0
8.90783	0	0
8.91289	0	0
8.91793	0	0
8.92298	0	0
8.92804	0	0
8.93309	0	0
8.93813	0	0
8.94318	0	0
8.94822	0	0
8.95327	0	0
8.95832	0	0
8.96338	0	0
8.96844	0	0
8.97348	0	0
8.97852	0	0
8.98357	0	0
8.98863	0	0
8.99368	0	0
8.99872	0	0
9.00377	0	0
9.0088	0	0
9.01386	0	0
9.0189	0	0
9.02395	0	0
9.02901	0	0
9.03405	0	0
9.0391	0	0
9.04414	0	0
9.04919	0	0
9.05424	0	0
9.05927	0	0
9.06431	0	0
9.06936	0	0
9.07441	0	0
9.07946	0	0
9.0845	0	0
9.08954	0	0
9.09461	0	0
9.09964	0	0
9.10471	0	0
9.10976	0	0
9.1148	0	0
9.11986	0	0
9.12489	0	0
9.12994	0	0
9.13498	0	0
9.14002	185504	0
9.14505	0	0
9.15011	0	0
9.15515	0	0
9.16019	0	0
9.16522	0	0
9.17026	0	0
9.17529	0	0
9.18033	0	0
9.18536	0	0
9.19039	0	0
9.19545	0	0
9.20049	0	0
9.20553	0	0
9.21056	0	0
9.2156	0	0
9.22064	0	0
9.22567	0	0
9.2307	0	0
9.23574	0	0
9.24076	0	0
9.2458	0	0
9.25083	0	0
9.25586	0	0
9.26089	0	0
9.26592	0	0
9.27095	0	0
9.27599	0	0
9.28104	0	0
9.28606	0	0
9.2911	0	0
9.29613	0	0
9.30116	0	0
9.30619	0	0
9.31123	0	0
9.31627	0	0
9.32131	0	0
9.32634	0	0
9.33137	0	0
9.33642	0	0
9.34145	0	0
9.34648	0	0
9.35152	0	0
9.35656	0	0
9.36161	0	0
9.36665	0	0
9.37168	0	0
9.37672	0	0
9.38179	73379.2	0
9.38685	0	0
9.3919	0	0
9.39695	0	0
9.402	0	0
9.40706	0	0
9.41211	0	0
9.41718	0	0
9.42225	0	0
9.42729	0	0
9.43237	0	0
9.43743	0	0
9.44248	0	0
9.44754	0	0
9.4526	0	0
9.45765	0	0
9.4627	0	0
9.46776	0	0
9.47283	0	0
9.47788	0	0
9.48293	0	0
9.48802	0	0
9.49307	0	0
9.49813	0	0
9.50319	0	0
9.50825	0	0
9.51329	0	0
9.51835	0	0
9.52339	0	0
9.52845	0	0
9.53351	0	0
9.53856	0	0
9.5436	0	0
9.54863	0	0
9.55369	0	0
9.55872	0	0
9.56378	0	0
9.56882	0	0
9.57385	0	0
9.57889	0	0
9.58393	0	0
9.58896	0	0
9.594	0	0
9.59903	0	0
9.60406	0	0
9.60909	0	0
9.61413	0	0
9.61916	0	0
9.6242	0	0
9.62924	0	0
9.63427	0	0
9.6393	0	0
9.64433	0	0
9.64936	0	0
9.65439	0	0
9.65942	0	0
9.66445	0	0
9.66949	0	0
9.67451	0	0
9.67954	0	0
9.68457	0	0
9.6896	0	0
9.69463	0	0
9.69966	0	0
9.70471	0	0
9.70974	0	0
9.71477	0	0
9.71981	0	0
9.72485	0	0
9.72988	0	0
9.73491	0	0
9.73994	0	0
9.74497	0	0
9.75	0	0
9.75504	0	0
9.76007	0	0
9.76511	0	0
9.77014	0	0
9.77519	0	0
9.78022	0	0
9.78526	0	0
9.7903	0	0
9.79533	0	0
9.80037	0	0
9.8054	0	0
9.81044	0	0
9.81547	0	0
9.8205	0	0
9.82553	0	0
9.83057	0	0
9.83561	0	0
9.84065	0	0
9.84568	0	0
9.85073	0	0
9.85579	0	0
9.86082	0	0
9.86588	0	0
9.87092	0	0
9.87597	0	0
9.88104	0	0
9.88611	0	0
9.89116	0	0
9.89623	0	0
9.9013	0	0
9.90637	0	0
9.91141	0	0
9.91645	0	0
9.9215	0	0
9.92655	0	0
9.93164	0	0
9.9367	0	0
9.94174	0	0
9.94682	0	0
9.95186	0	0
9.95693	0	0
9.96198	0	0
9.96707	58536.9	0
9.97214	0	0
9.97722	0	0
9.98227	0	0
9.98735	117969	0
9.99243	0	0
9.99747	0	0
10.0025	0	0
10.0076	0	0
10.0127	0	0
10.0178	0	0
10.0228	0	0
10.0279	0	0
10.0329	0	0
10.0381	0	0
10.0431	0	0
10.0482	0	0
10.0533	111451	0
10.0584	0	0
10.0635	0	0
10.0686	0	0
10.0737	0	0
10.0787	0	0
10.0838	0	0
10.0889	0	0
10.094	0	0
10.099	0	0
10.1041	0	0
10.1092	0	0
10.1143	0	0
10.1194	0	0
10.1245	0	0
10.1296	0	0
10.1346	0	0
10.1397	0	0
10.1448	0	0
10.1499	0	0
10.155	0	0
10.1601	0	0
10.1652	0	0
10.1702	0	0
10.1753	0	0
10.1804	0	0
10.1855	0	0
10.1906	0	0
10.1957	0	0
10.2008	0	0
10.2059	0	0
10.211	0	0
10.2161	0	0
10.2212	0	0
10.2263	0	0
10.2313	0	0
10.2364	0	0
10.2416	0	0
10.2467	93901.4	0
10.2518	0	0
10.2569	0	0
10.262	0	0
10.2675	0	0
10.2727	0	0
10.2777	0	0
10.2828	79693.3	0
10.288	0	0
10.2932	0	0
10.2983	0	0
10.3034	0	0
10.3085	0	0
10.3136	0	0
10.3187	0	0
10.3237	0	0
10.3288	0	0
10.3339	0	0
10.339	0	0
10.3441	0	0
10.3492	0	0
[truncated: 1,068 more rows]

## Sheet: labelled spectrum
SPECTRUM - MS
JN_intact_lipids_181022_08.raw
FTMS + p ESI Full ms [150.0000-2000.0000]
Scan #: 1060
RT: 5.63
Data points: 12061
Mass	Intensity
148.509	0
148.509	0
148.51	0
148.51	0
150.11	0
150.11	0
150.11	0
150.111	0
150.111	39101.6
150.112	86870.6
150.112	128624
150.113	136795
150.113	104925
150.114	55731.1
150.114	0
150.114	0
150.115	0
150.115	0
151.094	0
151.094	0
151.095	0
151.095	0
151.096	55587
151.096	86210
151.096	92905.7
151.097	70067
151.097	33341.4
151.098	0
151.098	0
151.099	0
151.099	0
156.135	0
156.136	0
156.136	0
156.137	0
156.137	53903.5
156.138	98084.5
156.138	124586
156.139	113764
156.139	72085.2
156.14	28673.8
156.14	0
156.141	0
156.141	0
156.142	0
156.323	0
156.323	0
156.323	0
156.324	0
156.324	32032.5
156.325	63270.5
156.325	80152.5
156.326	70148.4
156.326	40641.2
156.327	0
156.327	0
156.328	0
156.328	0
158.151	0
158.152	0
158.152	0
158.153	0
158.153	51421.1
158.154	86204.7
158.154	102067
158.155	89425.1
158.155	57441.4
158.156	0
158.156	0
158.157	0
158.157	0
159.11	0
159.11	0
159.111	0
159.111	0
159.112	40998.1
159.112	76284.4
159.113	92772.4
159.113	78578.4
159.113	44128.5
159.114	0
159.114	0
159.115	0
159.115	0
161.13	0
161.13	0
161.131	0
161.131	0
161.132	35017.8
161.132	72193.3
161.133	95655.9
161.133	92031.5
161.134	66743
161.134	36258.5
161.135	0
161.135	0
161.136	0
161.136	0
163.072	0
163.073	0
163.073	0
163.074	0
163.074	25062.7
163.075	60216
163.075	83758
163.076	78153.6
163.076	47335.2
163.077	0
163.077	0
163.078	0
163.078	0
165.189	0
165.189	0
165.19	0
165.19	0
165.191	38746.2
165.191	61644.2
165.192	70349.8
165.192	58879.3
165.193	33366.2
165.193	0
165.194	0
165.194	0
165.195	0
171.145	0
171.145	0
171.146	0
171.147	0
171.147	7674.89
171.148	81120.6
171.148	284505
171.149	544452
171.149	800569
171.15	741336
171.15	460484
171.151	200024
171.151	36867.5
171.152	0
171.152	0
171.153	0
171.153	0
173.129	0
173.13	0
173.131	0
173.131	0
173.132	0
173.132	0
173.133	0
173.133	0
173.134	0
173.134	0
173.135	0
173.135	0
173.136	0
174.755	0
174.756	0
174.756	0
174.757	0
174.757	36571.5
174.758	62527.4
174.759	75922.5
174.759	68788.3
174.76	44802.5
174.76	0
174.761	0
174.761	0
174.762	0
175.889	0
175.889	0
175.89	0
175.89	0
175.891	0
175.891	0
175.892	0
175.892	0
175.893	0
175.894	0
175.894	0
175.895	0
175.895	0
175.896	0
175.951	0
175.952	0
175.952	0
175.953	0
175.953	31635.8
175.954	73661.8
175.954	108052
175.955	108851
175.955	73497.8
175.956	28849.2
175.957	0
175.957	0
175.958	0
175.958	0
177.065	0
177.066	0
177.066	0
177.067	0
177.068	35113.7
177.068	62316
177.069	76753.7
177.069	66757.7
177.07	37971.5
177.07	0
177.071	0
177.071	0
177.072	0
178.032	0
178.033	0
178.033	0
178.034	0
178.035	58357.2
178.035	99942.8
178.036	115217
178.036	92169.3
178.037	47537
178.037	0
178.038	0
178.039	0
178.039	0
180.163	0
180.163	0
180.164	0
180.165	0
180.165	37740.1
180.166	67618.3
180.166	80866.6
180.167	67353
180.167	35834.9
180.168	0
180.169	0
180.169	0
180.17	0
180.175	0
180.176	0
180.177	0
180.177	0
180.178	59055.6
180.178	112002
180.179	136500
180.179	113004
180.18	61194.1
180.181	0
180.181	0
180.182	0
180.182	0
182.772	0
182.773	0
182.773	0
182.774	0
182.775	35610.6
182.775	66904.5
182.776	79909.7
182.776	63243.4
182.777	29962.2
182.778	0
182.778	0
182.779	0
182.779	0
184.069	0
184.069	0
184.07	0
184.07	0
184.071	41876
184.072	169530
184.072	603189
184.073	1.13746e+06
184.073	1.62937e+06
184.074	1.41133e+06
184.075	849279
184.075	327005
184.076	77971
184.076	30376.8
184.077	0
184.078	0
184.078	0
184.079	0
184.62	0
184.621	0
184.621	0
184.622	0
184.622	0
184.623	0
184.624	0
184.624	0
184.625	0
184.625	0
184.626	0
184.627	0
184.627	0
184.628	0
184.628	0
184.629	0
184.629	0
184.747	0
184.747	0
184.748	0
184.749	0
184.749	56115.7
184.75	110230
184.75	135306
184.751	112617
184.751	62021.2
184.752	0
184.753	0
184.753	0
184.754	0
184.872	0
184.872	0
184.873	0
184.874	0
184.874	0
184.875	0
184.875	0
184.876	0
184.877	0
184.877	0
184.878	0
184.878	0
184.879	0
184.88	0
184.88	0
184.982	0
184.982	0
184.983	0
184.983	0
184.984	21001.3
184.985	65921.9
184.985	115912
184.986	138013
184.986	114599
184.987	63318.6
184.987	0
184.988	0
184.989	0
184.989	0
185.073	0
185.074	0
185.075	0
185.075	0
185.076	61557.6
185.076	94620.5
185.077	98922.6
185.078	71210.4
185.078	31052.6
185.079	0
185.079	0
185.08	0
185.081	0
185.375	0
185.375	0
185.376	0
185.376	0
185.377	0
185.378	0
185.378	0
185.379	0
185.379	0
185.38	0
185.381	0
185.381	0
185.382	0
185.748	0
185.749	0
185.749	0
185.75	0
185.75	54837.8
185.751	112434
185.752	143466
185.752	126180
185.753	77024.1
185.753	30776.4
185.754	0
185.755	0
185.755	0
185.756	0
185.972	0
185.973	0
185.973	0
185.974	0
185.975	40150.3
185.975	68823.6
185.976	82184.1
185.976	71508.6
185.977	42302.9
185.978	0
185.978	0
185.979	0
185.979	0
185.98	0
185.981	0
185.981	0
185.982	34917.1
185.982	147765
185.983	262734
185.984	335018
185.984	251207
185.985	139371
185.985	47906.4
185.986	18949.7
185.987	0
185.987	0
185.988	0
185.988	0
186.052	0
186.052	0
186.053	0
186.053	0
186.054	0
186.055	103701
186.055	180523
186.056	381017
186.056	1212971
186.057	3.71196e+06
186.058	6609644
186.058	9033955
186.059	7501299
186.059	4485013
186.06	1.67768e+06
186.061	409832
186.061	108314
186.062	109594
186.062	55689.1
186.063	99056
186.064	42325.9
186.064	0
186.065	0
186.065	0
186.066	0
186.133	0
186.133	0
186.134	0
186.135	0
186.135	0
186.136	0
186.136	0
186.137	0
186.138	0
186.138	0
186.139	0
186.139	0
186.14	0
186.885	0
186.886	0
186.887	0
186.887	0
186.888	0
186.888	0
186.889	0
186.89	0
186.89	0
186.891	0
186.891	0
186.892	0
186.893	0
186.893	0
187.053	0
187.054	0
187.054	0
187.055	0
187.056	0
187.056	78773.6
187.057	233523
187.057	384148
187.058	393471
187.059	257513
187.059	115425
187.06	88819.2
187.06	253312
187.061	445843
187.062	587679
187.062	455048
187.063	250636
187.064	62326.1
187.064	0
187.065	0
187.065	0
187.066	0
187.067	0
187.136	0
187.137	0
187.138	0
187.138	0
187.139	0
187.139	0
187.14	0
187.141	0
187.141	0
187.142	0
187.142	0
187.143	0
187.144	0
187.471	0
187.471	0
187.472	0
187.472	0
187.473	50032.1
187.474	78194.9
187.474	88642.5
187.475	75105
187.475	46171.9
187.476	0
187.477	0
187.477	0
187.478	0
187.83	0
187.831	0
187.831	0
187.832	0
187.833	39699.1
187.833	107691
187.834	178986
187.834	207977
187.835	173316
187.836	101144
187.836	41043.5
187.837	0
187.838	0
187.838	0
187.839	0
188.05	0
188.051	0
188.051	0
188.052	0
188.053	27938.2
188.053	51883
188.054	156593
188.054	265757
188.055	329604
188.056	250470
188.056	144336
188.057	49426.2
188.057	17839.5
188.058	0
188.059	0
188.059	0
188.06	0
188.061	44628.3
188.061	74003.5
188.062	86722.8
188.062	73735.7
188.063	43777.3
188.064	0
188.064	0
188.065	0
188.065	0
188.083	0
188.083	0
188.084	0
188.084	0
188.085	58072.3
188.086	83370.9
188.086	86928
188.087	65158.9
188.087	31739.7
188.088	0
188.089	0
188.089	0
188.09	0
188.953	0
188.953	0
188.954	0
188.955	0
188.955	31978.5
188.956	60914.9
188.957	197494
188.957	352631
188.958	481546
188.958	404922
188.959	240640
188.96	87966.6
188.96	11318.2
188.961	0
188.961	0
188.962	0
188.963	0
190.2	0
190.2	0
190.201	0
190.202	0
190.202	38200
190.203	70681.3
190.204	82313.9
190.204	65159.6
190.205	32288
190.205	0
190.206	0
190.207	0
190.207	0
190.369	0
190.369	0
190.37	0
190.37	0
190.371	57383
190.372	118172
190.372	158848
190.373	150076
190.374	99350.3
190.374	43962.9
190.375	0
190.375	0
190.376	0
190.377	0
190.74	0
190.74	0
190.741	0
190.741	0
190.742	49812.8
190.743	78918.6
190.743	89004.7
190.744	71845.6
190.745	38404
190.745	0
190.746	0
190.746	0
190.747	0
190.953	0
190.953	0
190.954	0
190.955	0
190.955	30319.9
190.956	92043.7
190.957	192659
190.957	293372
190.958	270736
190.958	167265
190.959	55277.9
190.96	15626.1
190.96	0
190.961	0
190.962	0
190.962	0
191.124	0
191.125	0
191.126	0
191.126	0
191.127	0
191.127	0
191.128	0
191.129	0
191.129	0
191.13	0
191.131	0
191.131	0
191.132	0
191.132	0
191.133	0
191.134	0
191.375	0
191.376	0
191.376	0
191.377	0
191.378	0
191.378	0
191.379	0
191.38	0
191.38	0
191.381	0
191.381	0
191.382	0
191.383	0
191.383	0
191.384	0
193.971	0
193.971	0
193.972	0
193.973	0
193.973	35724.5
193.974	66485.4
193.974	79315.5
193.975	66636.8
193.976	39023.9
193.976	0
193.977	0
193.978	0
193.978	0
195.636	0
195.637	0
195.638	0
195.638	0
195.639	0
195.64	0
195.64	0
195.641	0
195.642	0
195.642	0
195.643	0
195.644	0
195.644	0
195.645	0
196.389	0
196.389	0
196.39	0
196.391	0
196.391	0
196.392	0
196.393	0
196.393	0
196.394	0
196.395	0
196.395	0
196.396	0
196.396	0
196.397	0
199.176	0
199.176	0
199.177	0
199.178	0
199.178	27760.5
199.179	73038.2
199.18	149037
199.18	208811
199.181	210500
199.182	155770
199.182	83751.5
199.183	31603.6
199.184	0
199.184	0
199.185	0
199.186	0
199.389	0
199.39	0
199.39	0
199.391	0
199.392	0
199.392	0
199.393	0
199.394	0
199.394	0
199.395	0
199.396	0
199.396	0
199.397	0
210.075	0
210.075	0
210.076	0
210.077	0
210.078	29250.8
210.078	92490
210.079	166164
210.08	198257
210.081	165615
210.081	95536.2
210.082	37262.5
210.083	0
210.084	0
210.084	0
210.085	0
217.102	0
217.103	0
217.103	0
217.104	0
217.105	29945.7
217.106	71492.8
217.106	113603
217.107	128995
217.108	107084
217.109	63118.2
217.109	0
217.11	0
217.111	0
217.112	0
223.967	0
223.968	0
223.968	0
223.969	0
223.97	41831.1
223.971	69798.6
223.972	78193.1
223.972	62782.8
223.973	34978.8
223.974	0
223.975	0
223.976	0
223.976	0
224.123	0
224.124	0
224.124	0
224.125	0
224.126	34760.6
224.127	91241.8
224.127	153653
224.128	179277
224.129	148096
224.13	83595.8
224.131	29205.3
224.131	0
224.132	0
224.133	0
224.134	0
224.615	0
224.616	0
224.617	0
224.618	0
224.618	53089.1
224.619	79890.5
224.62	90547.3
224.621	77579.5
224.622	48037.6
224.622	0
224.623	0
224.624	0
224.625	0
226.175	0
226.176	0
226.177	0
226.177	0
226.178	58009.7
226.179	122237
226.18	171488
226.181	170090
226.181	118819
226.182	54325.9
226.183	0
226.184	0
226.185	0
226.185	0
228.19	0
228.191	0
228.192	0
228.193	0
228.193	38860.5
228.194	132374
228.195	242935
228.196	344909
228.197	304759
228.197	182027
228.198	69942
228.199	26732.7
228.2	0
228.201	0
228.202	0
228.202	0
228.228	0
228.229	0
228.229	0
228.23	0
228.231	61198.2
228.232	114293
228.233	138568
228.233	115005
228.234	63358.3
228.235	18334.5
228.236	0
228.237	0
228.238	0
228.238	0
229.194	0
229.195	0
229.195	0
229.196	0
229.197	30209.6
229.198	75758.9
229.199	120946
229.2	137699
229.2	113374
229.201	63928.6
229.202	20511.5
229.203	0
229.204	0
229.204	0
229.205	0
236.162	0
236.162	0
236.163	0
236.164	0
236.165	26568.7
236.166	64284.2
236.167	107838
236.168	131226
236.168	116560
236.169	73584.5
236.17	29590.1
236.171	0
236.172	0
236.173	0
236.174	0
237.165	0
237.166	0
237.166	0
237.167	0
237.168	45970.1
237.169	70881.4
237.17	79705.5
237.171	67266.5
237.172	42082.5
237.172	0
237.173	0
237.174	0
237.175	0
239.144	0
239.145	0
239.146	0
239.147	0
239.148	45046.3
239.149	82117.1
239.15	91309
239.151	67384.2
239.152	32057.9
239.152	0
239.153	0
239.154	0
239.155	0
240.297	0
240.298	0
240.299	0
240.3	0
240.301	30797.5
240.302	67682
240.303	88603.9
240.304	78423.1
240.304	45708.2
240.305	0
240.306	0
240.307	0
240.308	0
244.185	0
244.186	0
244.187	0
244.188	0
244.189	38943.3
244.19	78810.7
244.19	105503
244.191	99730.3
244.192	66488.4
244.193	29032.3
244.194	0
244.195	0
244.196	0
244.197	0
246.398	0
246.398	0
246.399	0
246.4	0
246.401	33646.7
246.402	62306.4
246.403	74497.8
246.404	62170.2
246.405	34891.3
246.406	0
246.407	0
246.408	0
246.409	0
251.179	0
251.18	0
251.181	0
251.182	0
251.183	34871.6
251.183	85184.2
251.184	138090
251.185	161000
251.186	137129
251.187	82634.9
251.188	32221.9
251.189	0
251.19	0
251.191	0
251.192	0
258.092	0
258.093	0
258.094	0
258.095	0
258.095	55749.6
258.096	95106.4
258.097	112358
258.098	96449.8
258.099	59671
258.1	0
258.101	0
258.102	0
258.103	0
268.097	0
268.098	0
268.099	0
268.1	0
268.101	44516.3
268.102	96460.9
268.104	206257
268.105	237169
268.106	121657
268.107	68200.6
268.108	25456.6
268.109	0
268.11	0
268.111	0
268.112	0
273.115	0
273.116	0
273.117	0
273.118	0
273.119	64292.8
273.12	103176
273.121	121135
273.122	105192
273.123	65664.8
273.124	0
273.125	0
273.126	0
273.128	0
274.117	0
274.118	0
274.119	0
274.12	0
274.121	36569
274.122	69648.9
274.123	90152.4
274.125	85807.2
274.126	59549.3
274.127	0
274.128	0
274.129	0
274.13	0
288.245	0
288.246	0
288.247	0
288.248	0
288.249	30317.3
288.25	74415.3
288.251	130850
288.253	169805
288.254	164064
288.255	116229
288.256	57533.2
288.257	0
288.258	0
288.26	0
288.261	0
290.252	0
290.253	0
290.254	0
290.255	0
290.257	43930.2
290.258	74427.9
290.259	87269.1
290.26	73081.7
290.261	42449.9
290.263	0
290.264	0
290.265	0
290.266	0
296.272	0
296.273	0
296.274	0
296.276	0
296.277	54343.7
296.278	109475
296.279	150090
296.281	147699
296.282	104150
296.283	49889.9
296.284	0
296.285	0
296.287	0
296.288	0
300.135	0
300.136	0
300.138	0
300.139	0
300.14	16787.1
300.141	47179
300.143	131124
300.144	227328
300.145	274151
300.146	198699
300.147	81499.3
300.149	29985.9
300.15	0
300.151	0
300.152	0
300.154	0
301.24	0
301.242	0
301.243	0
301.244	0
301.245	40061.1
301.247	71533.6
301.248	89044.4
301.249	82638.5
301.25	58997
301.251	0
301.253	0
301.254	0
301.255	0
314.259	0
314.26	0
314.262	0
314.263	0
314.264	21282
314.266	65976.6
314.267	124335
314.268	225923
314.269	174339
314.271	89751.7
314.272	38970.3
314.274	0
314.275	0
314.276	0
314.278	0
322.286	0
322.288	0
322.289	0
322.29	0
322.292	29984.5
322.293	78286.8
322.294	121943
322.296	128428
322.297	93865.8
322.298	44769.7
322.3	0
322.301	0
322.303	0
322.304	0
326.369	0
326.37	0
326.371	0
326.373	0
326.374	41906.8
326.376	100406
326.377	161143
326.378	184872
326.38	154643
326.381	91838.2
326.383	36924.1
326.384	0
326.385	0
326.387	0
326.388	0
328.997	0
328.999	0
329	0
329.002	0
329.003	40836.9
329.004	66738.6
329.006	79950.9
329.007	72745.8
329.009	48850.2
329.01	0
329.011	0
329.013	0
329.014	0
332.56	0
332.562	0
332.563	0
332.565	0
332.566	52226.9
332.568	81021.1
332.569	89047.1
332.57	72140.6
332.572	41786
332.573	0
332.575	0
332.576	0
332.578	0
338.329	0
338.33	0
338.332	0
338.333	0
338.334	0
338.336	82453.5
338.337	381502
338.339	1.12486e+06
338.34	1.91142e+06
338.342	2.4343e+06
338.343	1.87947e+06
338.345	1.10409e+06
338.346	381311
338.348	99933.5
338.349	13616.9
338.351	0
338.352	0
338.354	0
338.355	0
339.281	0
339.283	0
339.284	0
339.285	0
339.287	55798.1
339.288	109169
339.29	139851
339.291	124208
339.293	74691.3
339.294	25730.3
339.296	0
339.297	0
339.299	0
339.3	0
339.334	0
339.336	0
339.337	0
339.339	0
339.34	26004.7
339.342	125721
339.343	264607
339.345	411701
339.346	415422
339.348	273519
339.349	139474
339.35	43210.7
339.352	19507.5
339.354	0
339.355	0
339.357	0
339.358	0
340.34	0
340.342	0
340.343	0
340.344	0
340.346	49899.8
340.347	84265.4
340.349	96816.9
340.35	77381.6
340.352	39540.6
340.353	0
340.355	0
340.356	0
340.358	0
342.29	0
342.291	0
342.293	0
342.294	0
342.296	38929.6
342.297	85162.5
342.299	126177
342.3	137230
342.302	111760
342.303	66729.7
342.305	26791.8
342.306	0
342.308	0
342.309	0
342.311	0
343.286	0
343.287	0
343.289	0
343.29	0
343.292	40280.3
343.293	101424
343.295	159233
343.296	170668
343.298	126397
343.299	60227.9
343.301	0
343.302	0
343.304	0
343.305	0
350.331	0
350.333	0
350.334	0
350.336	0
350.337	28574.5
350.339	64631.9
350.34	97107.6
350.342	105033
350.344	81846.1
350.345	42537.6
350.346	0
350.348	0
350.35	0
350.351	0
356.34	0
356.342	0
356.343	0
356.345	0
356.346	28380
356.348	132748
356.35	353077
356.351	587796
356.353	690772
356.354	491196
356.356	263939
356.358	74157.1
356.359	10045.9
356.361	0
356.362	0
356.364	0
356.366	0
357.344	0
357.345	0
357.347	0
357.349	0
357.35	33655.5
357.352	86617.3
357.353	158118
357.355	210475
357.357	208135
357.358	151172
357.36	76854.1
357.361	25492.9
357.363	0
357.365	0
357.366	0
357.368	0
359.833	0
359.835	0
359.836	0
359.838	0
359.839	39964.5
359.841	73897.9
359.843	88820.4
359.844	75674.4
359.846	44188.4
359.848	0
359.849	0
359.851	0
359.852	0
361.357	0
361.359	0
361.361	0
361.362	0
361.364	28405.8
361.366	63987.4
361.367	80377.1
361.369	64086.7
361.371	29722
361.372	0
361.374	0
361.376	0
361.377	0
365.093	0
365.095	0
365.097	0
365.098	0
365.1	15653.7
365.102	53768.1
365.103	155263
365.105	245929
365.107	258041
365.108	168738
365.11	69790.4
365.111	25471.4
365.113	0
365.115	0
365.116	0
365.118	0
365.294	0
365.295	0
365.297	0
365.298	0
365.3	21953
365.302	71640
365.303	139970
365.305	179226
365.307	157313
365.308	90979.3
365.31	27642.4
365.312	0
365.313	0
365.315	0
365.317	0
366.364	0
366.365	0
366.367	0
366.369	0
366.37	38823.5
366.372	65683.9
366.374	77518
366.375	67784.6
366.377	43146.7
366.379	0
366.38	0
366.382	0
366.384	0
368.34	0
368.342	0
368.344	0
368.345	0
368.347	27317.1
368.349	71709
368.35	164433
368.352	260280
368.354	261169
368.355	173367
368.357	56498.1
368.359	15888.2
368.36	0
368.362	0
368.363	0
368.365	0
369.331	0
369.333	0
369.334	0
369.336	0
369.338	25774.7
369.339	47441.9
369.341	103017
369.343	137707
369.344	210738
369.346	950859
369.348	3.5359e+06
369.349	7.10116e+06
369.351	10798029
369.353	10452497
369.355	6.70014e+06
369.356	3.20891e+06
369.358	989970
369.36	352238
369.361	219619
369.363	84081.5
369.365	154502
369.366	57399.7
369.368	0
369.37	0
369.371	0
369.373	0
370.314	0
370.316	0
370.318	0
370.319	0
370.321	55286.6
370.323	94606.9
370.324	105199
370.326	81180.2
370.328	44283.6
370.329	0
370.331	0
370.333	0
370.334	0
370.341	0
370.343	0
370.344	0
370.346	0
370.348	38274.3
370.349	270295
370.351	1.04944e+06
370.353	2099102
370.355	3182783
370.356	3.07576e+06
370.358	1.97844e+06
370.36	954709
370.361	289901
370.363	89038.3
370.365	49792
370.366	28056.3
370.368	0
370.37	0
370.371	0
370.373	0
371.345	0
371.347	0
371.348	0
371.35	0
371.352	16525.6
371.353	122803
371.355	341776
371.357	575701
371.358	690234
371.36	504481
371.362	283435
371.364	97237
371.365	29038.9
371.367	0
371.369	0
371.371	0
371.372	0
372.336	0
372.338	0
372.34	0
372.342	0
372.343	29847.1
372.345	78456.6
372.347	120161
372.348	126703
372.35	100237
372.352	63702.3
372.354	36473.8
372.355	0
372.357	39207.5
372.359	96658.5
372.36	184998
372.362	265608
372.364	230199
372.365	134169
372.367	54429
372.369	19356.6
372.371	0
372.372	0
372.374	0
372.376	0
373.352	0
373.354	0
373.356	0
373.357	0
373.359	28203.8
373.361	65804.9
373.362	173370
373.364	290326
373.366	325299
373.368	224997
373.369	118271
373.371	38515
373.373	0
373.374	0
373.376	0
373.378	0
374.357	0
374.358	0
374.36	0
374.362	0
374.363	40156.3
374.365	156840
374.367	300336
374.369	429343
374.37	367657
374.372	216985
374.374	79421.4
374.375	12062.8
374.377	0
374.379	0
374.381	0
374.382	0
375.36	0
375.361	0
375.363	0
375.365	0
375.367	20321
375.368	112467
375.37	237813
375.372	360663
375.374	332806
375.375	202486
375.377	81044.6
375.379	29328.8
375.38	0
375.382	0
375.384	0
375.385	0
376.362	0
376.363	0
376.365	0
376.367	0
376.369	0
376.37	55634.7
376.372	210189
376.374	373345
376.376	464370
376.377	334972
376.379	176682
376.381	44582.1
376.382	15977.2
376.384	0
376.386	0
376.388	0
376.389	0
377.366	0
377.368	0
377.369	0
377.371	0
377.373	28998.1
377.375	133533
377.376	287438
377.378	450935
377.38	448210
377.382	283933
377.383	131819
377.385	30143.6
377.387	0
377.389	0
377.391	0
377.392	0
378.322	0
378.324	0
378.326	0
378.327	0
378.329	35985.6
378.331	92479.4
378.333	156750
378.334	186855
378.336	158730
378.338	91892.2
378.34	30764
378.341	0
378.343	0
378.345	0
378.346	0
378.367	0
378.369	0
378.371	0
378.373	0
378.374	0
378.376	67181.6
378.378	291648
378.38	579360
378.381	868289
378.383	812706
378.385	512473
378.386	238684
378.388	69536.2
378.39	13373.5
378.392	0
378.393	0
378.395	0
378.397	0
379.371	0
379.373	0
379.374	0
379.376	0
379.378	11116.3
379.38	87183.2
379.381	309258
379.383	553103
379.385	753668
379.387	623088
379.388	371688
379.39	143083
379.392	32416
379.394	0
379.396	0
379.397	0
379.399	0
380.373	0
380.375	0
380.377	0
380.379	0
380.38	0
380.382	47680.5
380.384	243296
380.386	570587
380.387	925703
380.389	1.00061e+06
380.391	676396
380.393	351962
380.394	108132
380.396	27646.8
380.398	0
380.4	0
380.402	0
380.404	0
381.304	0
381.306	0
381.308	0
381.309	0
381.311	46017.8
381.313	114623
381.315	171801
381.316	176082
381.318	126841
381.32	62023.9
381.322	0
381.323	0
381.325	0
381.327	0
381.376	0
381.378	0
381.38	0
381.382	0
381.383	14122.7
381.385	43536.5
381.387	177442
381.389	488603
381.39	817947
381.392	1.00207e+06
381.394	742271
381.396	418452
381.398	130289
381.399	24732.5
381.401	0
381.403	0
381.404	0
381.406	0
382.381	0
382.383	0
382.385	0
382.387	0
382.388	19280.1
382.39	124950
382.392	397322
382.394	681423
382.395	873334
382.397	676330
382.399	395231
382.401	136427
382.403	32725.8
382.404	0
382.406	0
382.408	0
382.41	0
383.317	0
383.319	0
383.321	0
383.323	0
383.324	4852.43
383.326	102484
383.328	279313
383.33	470368
383.331	547261
383.333	392082
383.335	217182
383.337	67410.6
383.339	11108.9
383.341	0
383.342	0
383.344	0
383.346	0
383.383	0
383.385	0
383.387	0
383.389	0
383.39	0
383.392	46002.4
383.394	218472
383.396	533500
383.398	879249
383.399	999687
383.401	698848
383.403	376368
383.405	108931
383.407	22982.2
383.408	0
383.41	0
383.412	0
383.414	0
384.323	0
384.325	0
384.327	0
384.328	0
384.33	49020.5
384.332	112304
384.334	167673
384.336	176355
384.337	131652
384.339	70789.8
384.341	12474.9
384.343	48181
384.345	127694
384.346	208418
384.348	243524
384.35	124406
384.352	71082.8
384.353	28462.2
384.355	0
384.357	0
384.359	0
384.36	0
384.387	0
384.389	0
384.391	0
384.393	0
384.394	1137.2
384.396	65899.9
384.398	285567
384.4	576693
384.402	863126
384.403	796998
384.405	497577
384.407	218474
384.409	60720.4
384.41	21982.7
384.412	0
384.414	0
384.416	0
384.418	0
385.334	0
385.336	0
385.338	0
385.34	0
385.342	30284.6
385.343	78059
385.345	177848
385.347	257062
385.349	235098
385.351	104179
385.352	49708.6
385.354	15291.5
385.356	0
385.358	0
385.359	0
385.361	0
385.392	0
385.393	0
385.395	0
385.397	0
385.399	20553.6
385.401	138511
385.402	351630
385.404	580209
385.406	673883
385.408	487902
385.41	274745
385.411	87853.2
385.413	12433.8
385.415	0
385.417	0
385.419	0
385.421	0
386.366	0
386.368	0
386.37	0
386.371	0
386.373	47634.7
386.375	108824
386.377	170353
386.379	187993
386.38	148611
386.382	80157.5
386.384	25361.2
386.385	0
386.387	0
386.389	0
386.391	0
386.394	0
386.396	0
386.398	0
386.4	0
386.402	14142.4
386.403	104295
386.405	344414
386.407	598657
386.409	789246
386.411	631679
386.412	372873
386.414	136804
386.416	31357.1
386.418	0
386.42	0
386.422	0
386.424	0
387.371	0
387.373	0
387.374	0
387.376	0
387.378	29733.2
387.38	70868.3
387.382	103320
387.384	107164
387.385	80445.5
387.387	41460.8
387.389	0
387.391	0
387.393	0
387.394	0
387.396	0
387.398	44914.7
387.4	67374.9
387.402	75681.4
387.403	63664.7
387.405	9996.95
387.406	64775.1
387.408	223012
387.41	386997
387.412	501769
387.414	387934
387.415	225699
387.417	80866.2
387.419	25639.9
387.421	0
387.423	0
387.425	0
387.427	0
388.401	0
388.403	0
388.405	0
388.407	0
388.409	8631.41
388.41	77854.4
388.412	240585
388.414	416382
388.416	517077
388.418	380975
388.42	212417
388.421	61946.7
388.423	7125.18
388.425	0
388.427	0
388.429	0
388.431	0
389.223	0
389.225	0
389.227	0
389.229	0
389.23	49403.3
389.232	81672.4
389.234	89512.1
389.236	67413.2
389.238	31937
389.24	0
389.241	0
389.243	0
389.245	0
389.405	0
389.407	0
389.409	0
389.411	0
389.413	24480.6
389.414	134573
389.416	296522
389.418	468851
389.42	472707
389.422	305430
389.424	146725
389.425	35671
389.427	0
389.429	0
389.431	0
389.433	0
390.407	0
390.409	0
390.411	0
390.413	0
390.415	23976.1
390.417	47208.7
390.418	166393
390.42	294233
390.422	385021
390.424	308897
390.426	184482
390.428	66489.5
390.429	21460.6
390.431	0
390.433	0
390.435	0
390.437	0
391.272	0
391.274	0
391.276	0
391.278	0
391.28	60758.8
391.281	125207
391.283	174009
391.285	171356
391.287	118769
391.289	53440.6
391.291	0
391.292	0
391.294	0
391.296	0
391.414	0
391.415	0
391.417	0
391.419	0
391.421	43834.8
391.423	109496
391.425	177166
391.426	197001
391.428	152771
391.43	78325.8
391.432	24969.9
391.434	0
391.436	0
391.437	0
391.439	0
392.276	0
392.278	0
392.28	0
392.282	0
392.283	51136.6
392.285	94498.7
392.287	122643
392.289	116721
392.291	80791.4
392.293	37802.9
392.295	0
392.296	0
392.298	0
392.3	0
392.416	0
392.418	0
392.42	0
392.422	0
392.424	39269.8
392.425	90214.5
392.427	138695
392.429	151920
392.431	119133
392.433	62898.9
392.435	0
392.437	0
392.438	0
392.44	0
394.242	0
394.244	0
394.246	0
394.247	0
394.249	40580.3
394.251	80867.2
394.253	96936.8
394.255	79371.1
394.257	43266.8
394.259	0
394.26	0
394.262	0
394.264	0
398.706	0
398.708	0
398.71	0
398.712	0
398.714	44954.8
398.715	83178.1
398.717	97332.4
398.719	75614.1
398.721	34146.7
398.723	0
398.725	0
[truncated: 10,068 more rows]

## Sheet: unlabelled spectrum
SPECTRUM - MS
JN_intact_lipids_181022_03.raw
FTMS + p ESI Full ms [150.0000-2000.0000]
Scan #: 1059-1080
RT: 5.58-5.69
AV: 22
Data points: 39046
Mass	Intensity
148.509	0
148.509	0
148.509	0
148.51	0
150.109	0
150.109	0
150.11	0
150.11	0
150.11	5.78576
150.111	10670
150.111	45222.8
150.112	109467
150.112	180876
150.113	207858
150.113	160584
150.113	86623.7
150.114	31493.2
150.114	4951.32
150.115	69.6631
150.115	0
150.116	0
150.116	0
150.117	0
150.493	0
150.493	0
150.494	0
150.494	0
150.494	1459.04
150.495	2946.61
150.495	3831.36
150.496	3676.42
150.496	2600.31
150.497	430.799
150.497	0
150.498	0
150.498	0
150.498	0
150.569	0
150.569	0
150.57	0
150.57	0
150.571	353.099
150.571	2536.75
150.572	3766.41
150.572	3891.97
150.572	2837.93
150.573	1297.85
150.573	0
150.574	0
150.574	0
150.575	0
151.032	0
151.032	0
151.033	0
151.033	0
151.033	513.007
151.034	8415.64
151.034	34755.3
151.035	64889.9
151.035	81523.4
151.036	73032
151.036	45692.3
151.037	14750.5
151.037	379.345
151.037	0
151.038	0
151.038	0
151.039	0
151.093	0
151.093	0
151.094	0
151.094	0
151.095	803.532
151.095	6564.94
151.096	30893.1
151.096	61918.4
151.096	80670.1
151.097	75008.3
151.097	50630.9
151.098	22661.8
151.098	2553.33
151.099	0
151.099	0
151.099	0
151.1	0
151.113	0
151.113	0
151.114	0
151.114	0
151.114	954.019
151.115	4392.64
151.115	6528.84
151.116	7136.19
151.116	5779.19
151.117	2962.34
151.117	161.455
151.118	0
151.118	0
151.118	0
151.119	0
151.198	0
151.198	0
151.199	0
151.199	0
151.2	1638.29
151.2	2305.71
151.2	2491.72
151.201	2369.62
151.201	2017.23
151.202	167.697
151.202	0
151.203	0
151.203	0
151.203	0
151.376	0
151.376	0
151.376	0
151.377	0
151.377	657.936
151.378	2039.62
151.378	2951.5
151.379	2918.77
151.379	1906.69
151.38	597.827
151.38	0
151.38	0
151.381	0
151.381	0
151.525	0
151.525	0
151.526	0
151.526	0
151.527	1116.34
151.527	3113.24
151.528	4513.56
151.528	4856.27
151.528	3968.02
151.529	2408.56
151.529	871.814
151.53	0
151.53	0
151.531	0
151.531	0
151.799	0
151.799	0
151.799	0
151.8	0
151.8	416.024
151.801	3187.73
151.801	4573.62
151.802	4801
151.802	3707.82
151.803	1887.48
151.803	0
151.803	0
151.804	0
151.804	0
152.053	0
152.054	0
152.054	0
152.055	0
152.055	27.982
152.056	3887.51
152.056	8593.78
152.057	11707.7
152.057	11032.4
152.057	7114.52
152.058	2351.78
152.058	179.875
152.059	0
152.059	0
152.06	0
152.06	0
153.019	0
153.02	0
153.02	0
153.021	0
153.021	1490.68
153.021	2646.7
153.022	3089.65
153.022	2606.23
153.023	1541.87
153.023	108.971
153.024	0
153.024	0
153.025	0
153.025	0
153.067	0
153.067	0
153.068	0
153.068	0
153.069	1162.49
153.069	2456.65
153.069	3385.54
153.07	3344.72
153.07	2322.27
153.071	437.866
153.071	0
153.072	0
153.072	0
153.073	0
153.135	0
153.136	0
153.136	0
153.137	0
153.137	1141.08
153.138	2607.53
153.138	3735.37
153.139	3838.54
153.139	2765.18
153.14	802.126
153.14	0
153.14	0
153.141	0
153.141	0
153.285	0
153.285	0
153.286	0
153.286	0
153.287	1400.38
153.287	2649.52
153.287	3338.27
153.288	3105.78
153.288	2145.38
153.289	131.934
153.289	0
153.29	0
153.29	0
153.291	0
153.345	0
153.346	0
153.346	0
153.346	0
153.347	894.151
153.347	2686.53
153.348	3748.55
153.348	3808.45
153.349	2813.38
153.349	1219.14
153.35	0
153.35	0
153.35	0
153.351	0
153.396	0
153.396	0
153.397	0
153.397	0
153.398	2492.07
153.398	4290.37
153.399	4839.31
153.399	3714.59
153.4	1779.71
153.4	0
153.4	0
153.401	0
153.401	0
153.966	0
153.967	0
153.967	0
153.967	0
153.968	831.019
153.968	3051.12
153.969	4109.61
153.969	4345.58
153.97	3512.32
153.97	1791.64
153.971	0
153.971	0
153.971	0
153.972	0
153.972	0
153.973	0
153.973	0
153.974	1678.2
153.974	3106.15
153.975	3906.8
153.975	3670.63
153.976	2505.41
153.976	599.195
153.976	0
153.977	0
153.977	0
153.978	0
154.129	0
154.13	0
154.13	0
154.131	0
154.131	2134.4
154.132	3919.44
154.132	4740.63
154.132	4113.22
154.133	2506.11
154.133	455.646
154.134	0
154.134	0
154.135	0
154.135	0
154.426	0
154.427	0
154.427	0
154.428	0
154.428	297.62
154.429	1838.66
154.429	3449.1
154.43	4411.08
154.43	4016.89
154.431	2481.29
154.431	857.402
154.431	0
154.432	0
154.432	0
154.433	0
155.083	0
155.083	0
155.084	0
155.084	0
155.085	791.965
155.085	2427.81
155.086	3653.78
155.086	3719.68
155.086	2598.54
155.087	1046.45
155.087	0
155.088	0
155.088	0
155.089	0
155.103	0
155.104	0
155.104	0
155.105	0
155.105	1876.18
155.106	4504.55
155.106	7035.25
155.107	7571.99
155.107	6124.89
155.108	3231.03
155.108	1181.31
155.108	0
155.109	0
155.109	0
155.11	0
155.276	0
155.277	0
155.277	0
155.278	0
155.278	33.9631
155.279	2301.04
155.279	3815.69
155.279	4653.06
155.28	4400.5
155.28	3206.97
155.281	451.031
155.281	0
155.282	0
155.282	0
155.283	0
155.894	0
155.895	0
155.895	0
155.896	0
155.896	274.991
155.897	1533.93
155.897	2806.87
155.897	3434.34
155.898	3092.55
155.898	1893.89
155.899	0
155.899	0
155.9	0
155.9	0
156.134	0
156.135	0
156.135	0
156.136	0
156.136	35.2976
156.137	8286.32
156.137	34426.5
156.138	72427.7
156.138	101406
156.139	100529
156.139	71108
156.14	33656.6
156.14	6486.23
156.14	364.127
156.141	0
156.141	0
156.142	0
156.142	0
156.307	0
156.308	0
156.308	0
156.309	0
156.309	701.875
156.309	3102.56
156.31	4454.45
156.31	4680.26
156.311	3618.17
156.311	1714.76
156.312	0
156.312	0
156.313	0
156.313	0
156.43	0
156.431	0
156.431	0
156.432	0
156.432	1521.01
156.433	2894.56
156.433	3363.85
156.434	2599.82
156.434	1237.96
156.435	91.6443
156.435	0
156.436	0
156.436	0
156.437	0
157.094	0
157.094	0
157.095	0
157.095	0
157.096	528.276
157.096	3677.18
157.096	8421.02
157.097	11214.7
157.097	10823.1
157.098	7568.58
157.098	3056.68
157.099	0
157.099	0
157.1	0
157.1	0
157.131	0
157.131	0
157.131	0
157.132	0
157.132	1507.66
157.133	2879.63
157.133	3753.12
157.134	3560.48
157.134	2394.67
157.135	157.326
157.135	0
157.136	0
157.136	0
157.137	0
157.204	0
157.205	0
157.205	0
157.206	0
157.206	723.388
157.207	2081.53
157.207	2815.37
157.208	2701.36
157.208	1837.49
157.209	657.103
157.209	0
157.209	0
157.21	0
157.21	0
158.093	0
158.094	0
158.094	0
158.095	0
158.095	678.816
158.096	3766.47
158.096	6113.48
158.097	6621.52
158.097	5090.41
158.097	2285.98
158.098	144.124
158.098	0
158.099	0
158.099	0
158.1	0
158.15	0
158.15	0
158.151	0
158.151	0
158.152	288.279
158.152	5917.46
158.153	40380.8
158.153	97876.3
158.154	160169
158.154	181642
158.155	141742
158.155	79836
158.155	28392.5
158.156	3913.17
158.156	0
158.157	0
158.157	0
158.158	0
158.313	0
158.314	0
158.314	0
158.315	0
158.315	1213.13
158.315	2658.17
158.316	3474.45
158.316	3396.82
158.317	2438.58
158.317	655.348
158.318	0
158.318	0
158.319	0
158.319	0
158.587	0
158.587	0
158.588	0
158.588	0
158.589	736.66
158.589	2679.64
158.59	3987.14
158.59	4110.97
158.591	2916.91
158.591	1126.11
158.592	0
158.592	0
158.593	0
158.593	0
159.015	0
159.016	0
159.016	0
159.017	0
159.017	618.643
159.018	8076.65
159.018	15419.5
159.019	19445.5
159.019	17759.7
159.02	11447.8
159.02	2763.47
159.021	0
159.021	0
159.022	0
159.022	0
159.109	0
159.11	0
159.11	0
159.111	0
159.111	978.562
159.111	5736.91
159.112	16671.5
159.112	27360.6
159.113	32335.8
159.113	28344.2
159.114	18273.4
159.114	7555.32
159.115	229.288
159.115	0
159.116	1227.91
159.116	2616.88
159.117	3646.81
159.117	3620.51
159.118	2536.47
159.118	1135.96
159.119	71.5167
159.119	0
159.12	0
159.12	0
159.121	0
160.13	0
160.13	0
160.131	0
160.131	0
160.132	636.237
160.132	2169.58
160.133	3493.47
160.133	3939
160.134	3180.63
160.134	1362.54
160.135	0
160.135	0
160.136	0
160.136	0
160.145	0
160.146	0
160.146	0
160.147	0
160.147	1178.02
160.148	2339.59
160.148	2930.96
160.149	2682.47
160.149	1756.51
160.15	293.935
160.15	0
160.151	0
160.151	0
160.152	0
160.55	0
160.55	0
160.551	0
160.551	0
160.552	832.472
160.552	2783.39
160.553	3908.43
160.553	3886.71
160.554	2768.59
160.554	1115.52
160.555	0
160.555	0
160.556	0
160.556	0
160.864	0
160.864	0
160.865	0
160.865	0
160.866	842.402
160.866	2563.9
160.867	3589.57
160.867	3530.57
160.868	2404.45
160.868	847.893
160.869	0
160.869	0
160.87	0
160.87	0
161.125	0
161.125	0
161.126	0
161.126	0
161.127	1473.25
161.127	2779.37
161.128	3500.49
161.128	3417.69
161.129	2679.86
161.129	1741.43
161.13	294.863
161.13	0
161.131	609.358
161.131	13885.2
161.132	46897.1
161.132	78113.5
161.133	90861.5
161.133	75078.6
161.134	44179.3
161.134	14448.4
161.134	711.115
161.135	0
161.135	0
161.136	0
161.136	0
162.109	0
162.109	0
162.11	0
162.11	0
162.111	280.943
162.111	2027.47
162.112	5409.21
162.112	7771.93
162.113	7795.95
162.113	5680.18
162.114	2791.18
162.114	260.241
162.115	0
162.115	0
162.116	0
162.116	0
162.133	0
162.133	0
162.134	0
162.134	0
162.135	1180.94
162.135	2530.78
162.136	3427.72
162.136	3344.46
162.137	2335.26
162.137	356.095
162.138	0
162.138	0
162.139	0
162.139	0
162.432	0
162.432	0
162.433	0
162.433	0
162.434	1468.82
162.434	2776.32
162.435	3626.59
162.435	3628.4
162.436	2747.06
162.436	1489.68
162.437	193.553
162.437	0
162.438	0
162.438	0
162.439	0
163.012	0
163.012	0
163.013	0
163.013	0
163.014	712.85
163.014	2388.76
163.015	3592.27
163.015	3709.36
163.016	2675.95
163.016	1051.91
163.017	0
163.017	0
163.018	0
163.018	0
163.072	0
163.072	0
163.073	0
163.073	0
163.074	2407.64
163.074	7974
163.075	12491.9
163.075	13808.4
163.076	11013.4
163.076	5537.54
163.077	959.545
163.077	0
163.078	0
163.078	0
163.079	0
163.129	0
163.13	0
163.13	0
163.131	0
163.131	1985.81
163.132	8700.19
163.132	22367.6
163.133	33354.4
163.133	35482.4
163.134	27223.7
163.134	14066.5
163.135	3002.88
163.135	0
163.136	0
163.136	0
163.137	0
163.144	0
163.145	0
163.145	0
163.146	0
163.146	1103.24
163.147	7179.68
163.147	14703.9
163.148	19502.9
163.148	18184.1
163.149	11543.4
163.149	4289.18
163.15	0
163.15	0
163.151	0
163.151	0
163.264	0
163.265	0
163.265	0
163.266	0
163.266	1110.32
163.267	3259.91
163.267	4685.46
163.268	4893.01
163.268	3730.35
163.269	1653.51
163.269	0
163.27	0
163.27	1537.15
163.27	3522.84
163.271	4598.44
163.271	3924.94
163.272	2120.54
163.272	308.818
163.273	0
163.273	0
163.274	0
163.274	0
163.861	0
163.861	0
163.862	0
163.862	0
163.863	1370.71
163.863	2593.36
163.864	3217.58
163.864	2883.97
163.865	1748.17
163.865	452.833
163.866	0
163.866	0
163.867	0
163.867	0
164.125	0
164.125	0
164.126	0
164.126	0
164.127	1725.77
164.127	7253.82
164.128	14550.1
164.128	19344.8
164.129	18239.9
164.129	12137.5
164.13	5127.01
164.13	714.945
164.131	0
164.131	0
164.132	0
164.132	0
164.591	0
164.591	0
164.592	0
164.592	0
164.593	1389.69
164.593	2796.87
164.594	3433.76
164.594	3242.04
164.595	2290.04
164.595	612.842
164.596	0
164.596	0
164.597	0
164.597	0
165.099	0
165.1	0
165.1	0
165.101	0
165.101	1092.5
165.102	2609.41
165.102	3677.22
165.103	3685.16
165.103	2602.76
165.104	636.011
165.104	0
165.105	0
165.105	0
165.106	0
165.979	0
165.98	0
165.98	0
165.981	0
165.981	893.496
165.982	1833.44
165.982	2336.79
165.983	2124.71
165.983	1351.59
165.984	219.285
165.984	0
165.985	0
165.985	0
165.986	0
166.068	0
166.069	0
166.069	0
166.07	0
166.07	1228.53
166.071	2443.6
166.071	3107.93
166.072	2794.51
166.072	1718
166.073	177.111
166.073	0
166.074	0
166.074	0
166.075	0
166.082	0
166.083	0
166.083	0
166.084	0
166.084	365.667
166.085	1880.53
166.085	3696.85
166.086	5159.89
166.086	5281.68
166.087	3884.85
166.087	1698.01
166.088	0
166.088	0
166.089	0
166.089	0
166.178	0
166.178	0
166.179	0
166.179	0
166.18	1050.81
166.18	2330.24
166.181	2989.94
166.181	2716.33
166.182	1710.84
166.182	382.712
166.183	0
166.183	0
166.184	0
166.184	0
167.104	0
167.104	0
167.105	0
167.105	0
167.106	1167.28
167.106	3037.39
167.107	4049.28
167.107	3833.69
167.108	2475.86
167.108	773.466
167.109	0
167.109	0
167.11	0
167.11	0
167.151	0
167.151	0
167.152	0
167.152	0
167.153	409.246
167.153	1843.84
167.154	2906.31
167.154	3446.26
167.155	3167.92
167.155	2246.73
167.156	1027.46
167.156	0
167.157	0
167.157	0
167.158	0
167.196	0
167.196	0
167.197	0
167.197	0
167.198	581.444
167.198	2258.11
167.199	3407.16
167.199	3559.46
167.2	2697.1
167.2	1205.03
167.201	0
167.201	0
167.202	0
167.202	0
167.612	0
167.612	0
167.613	0
167.613	0
167.614	992.815
167.614	2226.56
167.615	2956.05
167.615	2754.95
167.616	1774.51
167.616	405.835
167.617	0
167.617	0
167.618	0
167.618	0
168.044	0
168.045	0
168.045	0
168.046	0
168.046	4337.46
168.047	10964.9
168.047	14350.2
168.048	13694.2
168.048	9408.72
168.049	2963.91
168.049	0
168.05	0
168.05	0
168.051	0
168.135	0
168.135	0
168.136	0
168.136	0
168.137	1101.64
168.137	5281.87
168.138	11120.1
168.138	14393
168.139	13284.6
168.139	8314.64
168.14	2346.93
168.14	0
168.141	0
168.141	0
168.142	0
168.681	0
168.681	0
168.682	0
168.682	0
168.683	444.43
168.683	1862.7
168.684	2775.41
168.684	2986.64
168.685	2319.59
168.686	1069.12
168.686	0
168.687	0
168.687	0
168.688	0
168.704	0
168.704	0
168.705	0
168.705	0
168.706	522.421
168.706	2597.11
168.707	3971.99
168.707	4237.66
168.708	3282.51
168.708	1593.5
168.709	0
168.709	0
168.71	0
168.71	0
168.927	0
168.928	0
168.928	0
168.929	0
168.929	1164.77
168.93	2273.54
168.93	2844.29
168.931	2590.05
168.931	1714.41
168.932	164.235
168.933	0
168.933	0
168.934	0
168.934	0
169.058	0
169.058	0
169.059	0
169.059	0
169.06	1302.32
169.06	2537.44
169.061	3094.45
169.061	2584.85
169.062	1396.61
169.062	127.425
169.063	0
169.063	0
169.064	0
169.064	0
169.082	0
169.082	0
169.083	0
169.083	0
169.084	39.4404
169.084	1846.66
169.085	3331.97
169.085	4080.77
169.086	3460.6
169.086	1849.94
169.087	0
169.087	0
169.088	0
169.088	0
169.605	0
169.605	0
169.606	0
169.606	0
169.607	1127.53
169.607	2853.05
169.608	3912.05
169.608	3560.07
169.609	2153.37
169.609	474.13
169.61	0
169.61	0
169.611	0
169.611	0
169.889	0
169.89	0
169.89	0
169.891	0
169.891	60.8297
169.892	1608.56
169.892	2968.62
169.893	3576.44
169.893	3017.46
169.894	1689.81
169.895	0
169.895	0
169.896	0
169.896	0
170.062	0
170.063	0
170.063	0
170.064	0
170.064	6155.96
170.065	29794.7
170.065	76534.6
170.066	120251
170.066	136345
170.067	107496
170.067	59178.2
170.068	16549
170.068	2139.06
170.069	0
170.07	0
170.07	0
170.071	0
170.093	0
170.093	0
170.094	0
170.094	0
170.095	3430.7
170.095	14935.3
170.096	31705.4
170.096	41129.1
170.097	38353.2
170.097	25087.3
170.098	9983.33
170.098	1703.58
170.099	1687.27
170.099	3023.24
170.1	3554.82
170.101	2933.35
170.101	1597.1
170.102	0
170.102	0
170.103	0
170.103	0
170.186	0
170.187	0
170.187	0
170.188	0
170.188	505.947
170.189	2074.49
170.189	3254.96
170.19	3672.13
170.191	2972.59
170.191	1462.88
170.192	0
170.192	0
170.193	0
170.193	0
171.033	0
171.034	0
171.034	0
171.035	0
171.035	120.249
171.036	2624.43
171.036	3904.16
171.037	3966.84
171.038	2864.58
171.038	1357.63
171.039	0
171.039	0
171.04	0
171.04	0
171.144	0
171.144	0
171.145	0
171.145	0
171.146	1350.83
171.146	3994.6
171.147	18964.5
171.147	74313
171.148	237297
171.148	481384
171.149	705764
171.15	697340
171.15	463728
171.151	220931
171.151	57959.9
171.152	6614.74
171.152	207.045
171.153	0
171.153	0
171.154	0
171.154	0
171.227	0
171.228	0
171.228	0
171.229	0
171.229	765.026
171.23	2678.34
171.23	3526.56
171.231	3553.27
171.231	2747.63
171.232	1380.47
171.232	0
171.233	0
171.233	0
171.234	0
171.259	0
171.26	0
171.261	0
171.261	0
171.262	452.701
171.262	2980.86
171.263	4262.31
171.263	4546.92
171.264	3585.37
171.264	1861.19
171.265	0
171.265	0
171.266	0
171.266	0
171.502	0
171.502	0
171.503	0
171.503	0
171.504	796.668
171.504	2944.08
171.505	4226.23
171.505	4566.71
171.506	3807
171.506	2068.41
171.507	0
171.507	0
171.508	0
171.508	0
171.645	0
171.645	0
171.646	0
171.646	0
171.647	185.958
171.648	1957.18
171.648	3180.81
171.649	3601.71
171.649	3100.72
171.65	2006.67
171.65	92.1614
171.651	0
171.651	0
171.652	0
171.652	0
172.104	0
172.105	0
172.105	0
172.106	0
172.106	1402.75
172.107	3268.37
172.108	4117.61
172.108	3752.8
172.109	2422.43
172.109	734.496
172.11	0
172.11	0
172.111	0
172.111	0
172.144	0
172.145	0
172.146	0
172.146	0
172.147	795.144
172.147	2753.62
172.148	3472.27
172.148	3283.3
172.149	2293.21
172.149	1015.81
172.15	0
172.15	565.846
172.151	4122.21
172.151	8583.54
172.152	11779.5
172.153	11838.8
172.153	8319.97
172.154	2818.67
172.154	219.312
172.155	0
172.155	0
172.156	0
172.156	0
172.166	0
172.166	0
172.167	0
172.168	0
172.168	1973.01
172.169	8359.15
172.169	14483
172.17	16559.4
172.17	13532.9
172.171	7622.12
172.171	2031.87
172.172	0
172.172	0
172.173	0
172.173	0
172.546	0
172.547	0
172.547	0
172.548	0
172.548	2551.52
172.549	4543.73
172.55	5388.91
172.55	4743.76
172.551	3111.83
172.551	726.041
172.552	0
172.552	0
172.553	0
172.553	0
172.754	0
172.755	0
172.756	0
172.756	0
172.757	236.997
172.757	2107.44
172.758	3427.66
172.758	3946.43
172.759	3191.79
172.759	1545.96
172.76	0
172.76	0
172.761	0
172.761	0
172.972	0
172.973	0
172.973	0
172.974	0
172.974	920.787
172.975	2005.42
172.975	2582.99
172.976	2406.12
172.976	1574.76
172.977	374.658
172.978	0
172.978	0
172.979	0
172.979	0
173.043	0
173.043	0
173.044	0
173.044	0
173.045	975.255
173.046	2231.56
173.046	2917.55
173.047	2521.71
173.047	1355.73
173.048	239.752
173.048	0
173.049	0
173.049	0
173.05	0
173.077	0
173.078	0
173.078	0
173.079	0
173.08	875.047
173.08	2543.72
173.081	3918.11
173.081	4138.24
173.082	3073.33
173.082	996.688
173.083	0
173.083	0
173.084	0
173.084	0
173.089	0
173.09	0
173.09	0
173.091	0
173.091	2133.53
173.092	3486.74
173.093	3860.15
173.093	3129.55
173.094	1747.84
173.094	143.054
173.095	0
173.095	0
173.096	0
173.096	0
173.229	0
173.229	0
173.23	0
173.23	0
173.231	1353.27
173.231	2791.18
173.232	3511.59
173.232	3083.6
173.233	1787.45
173.234	310.97
173.234	0
173.235	0
173.235	0
173.236	0
173.251	0
173.252	0
173.252	0
173.253	0
173.254	1492.22
173.254	3541.74
173.255	4721.45
173.255	4260.22
173.256	2557.72
173.256	551
173.257	0
173.257	0
173.258	0
173.258	0
173.259	0
173.259	29.625
173.26	3030.34
173.261	4736.29
173.261	5176.18
173.262	4040.28
173.262	2085.8
173.263	0
173.263	0
173.264	0
173.264	0
173.565	0
173.566	0
173.566	0
173.567	0
173.568	966.156
173.568	2548.64
173.569	3658.19
173.569	3616.77
173.57	2452.66
173.57	712.788
173.571	0
173.571	0
173.572	0
173.572	0
174.124	0
174.125	0
174.125	0
174.126	0
174.126	357.676
174.127	1672.43
174.127	3015.26
174.128	3454.86
174.128	2632.6
174.129	1115.06
174.13	0
174.13	0
174.131	0
174.131	0
174.952	0
174.953	0
174.954	0
174.954	0
174.955	236.386
174.955	12440
174.956	39313.5
174.956	66405
174.957	77915.9
174.957	65434.7
174.958	38017.6
174.958	10397.1
174.959	41.4719
174.96	0
174.96	0
174.961	0
174.961	0
175.144	0
175.144	0
175.145	0
175.145	0
175.146	1252.06
175.146	9007
175.147	49709
175.147	110511
175.148	162271
175.148	167061
175.149	121175
175.15	61267.4
175.15	16004.8
175.151	1844.12
175.151	0
175.152	0
175.152	0
175.153	0
175.734	0
175.735	0
175.735	0
175.736	0
175.736	121.194
175.737	3022.83
175.737	4709.48
175.738	5129.58
175.739	4056.16
175.739	2156.83
175.74	0
175.74	0
175.741	0
175.741	0
175.95	0
175.95	0
175.951	0
175.951	0
175.952	388.397
175.953	3999.49
175.953	21038.5
175.954	57157.4
175.954	95232.5
175.955	110047
175.955	84437.8
175.956	44786.8
175.956	14321.4
175.957	1944.68
175.958	0
175.958	0
175.959	0
175.959	0
176.216	0
176.216	0
176.217	0
176.217	0
176.218	1166.67
176.218	2374.37
176.219	3110.28
176.22	2914.71
176.22	1939.86
176.221	100.204
176.221	0
176.222	0
176.222	0
176.223	0
176.948	0
176.949	0
176.95	0
176.95	0
176.951	429.367
176.951	2376.36
176.952	4102.47
176.952	4833.05
176.953	4057.43
176.953	2103.98
176.954	0
176.955	0
176.955	0
176.956	0
176.969	0
176.969	0
176.97	0
176.97	0
176.971	1394.86
176.971	2508.82
176.972	3132.66
176.972	2942.23
176.973	2038.1
176.974	83.4784
176.974	0
176.975	0
176.975	0
176.976	0
177.707	0
177.708	0
177.708	0
177.709	0
177.709	342.629
177.71	2312.85
177.71	3672.64
177.711	4197.4
177.712	3587.55
177.712	2087.66
177.713	0
177.713	0
177.714	0
177.714	0
177.821	0
177.822	0
177.822	0
177.823	0
177.823	333.401
177.824	1889.88
177.825	3364.55
177.825	4027.42
177.826	3420.7
177.826	1801.11
177.827	0
177.827	0
177.828	0
177.828	0
177.936	0
177.937	0
177.938	0
177.938	0
177.939	1946.61
177.939	2965.14
177.94	3246.12
177.94	2582.3
177.941	1333.89
177.942	46.3665
177.942	0
177.943	0
177.943	0
177.944	0
177.947	0
177.948	0
177.948	0
177.949	0
177.949	425.992
177.95	3835.67
177.951	10561.6
177.951	16551.4
177.952	18535
177.952	14958.3
177.953	7594.14
177.953	1694.31
177.954	340.144
177.954	0
177.955	0
177.956	0
177.956	0
177.957	0
177.958	0
177.958	0
177.959	0
177.96	1830.51
177.96	3095.99
177.961	3380.76
177.961	2614.6
177.962	1331.53
177.962	174.218
177.963	0
177.964	0
177.964	0
177.965	0
178.031	0
178.032	0
178.032	0
178.033	0
178.033	803.004
178.034	3229.15
178.034	8312.38
178.035	11913.6
178.036	11814.1
178.036	8132.15
178.037	3445.91
178.037	358.045
178.038	0
178.038	0
178.039	0
178.04	0
178.118	0
178.119	0
178.12	0
178.12	0
178.121	368.505
178.121	3332.41
178.122	8092.66
178.122	12123.2
178.123	12344.7
178.123	8515.53
178.124	3027.56
178.125	0
178.125	0
178.126	0
178.126	0
178.156	0
178.157	0
178.157	0
178.158	0
178.158	2238.18
178.159	3479.18
178.16	3764.41
178.16	2924.02
178.161	1521.15
178.161	39.6219
178.162	0
178.162	0
178.163	0
178.164	0
178.279	0
178.28	0
178.28	0
178.281	0
178.281	1111.21
178.282	2325.87
178.283	2902.42
178.283	2841.02
178.284	2166.82
178.284	660.134
178.285	0
178.285	0
178.286	0
178.286	0
178.885	0
178.885	0
178.886	0
178.886	0
178.887	1557.27
178.887	2844.3
178.888	3405.98
178.889	2980.66
178.889	1833.25
178.89	247.773
178.89	0
178.891	0
178.891	0
178.892	0
178.977	0
178.977	0
178.978	0
178.978	0
178.979	510.091
178.979	2828.95
178.98	3927.78
178.981	4123.02
178.981	3427.02
178.982	2021.81
178.982	0
178.983	0
178.983	0
178.984	0
179.029	0
179.03	0
179.03	0
179.031	0
179.032	1156.36
179.032	2397.02
179.033	2977.35
179.033	2484.28
179.034	1281.65
179.034	158.174
179.035	0
179.036	0
179.036	0
179.037	0
179.06	0
179.061	0
179.061	0
179.062	0
179.062	691.567
179.063	2414.61
179.063	3398.67
179.064	3455.91
179.065	2533.86
179.065	1075.39
179.066	0
179.066	0
179.067	0
179.067	0
180.057	0
180.057	0
180.058	0
180.058	0
180.059	2410.84
180.06	4343.8
180.06	4937.21
180.061	3972.16
180.061	2096.92
180.062	336.293
180.062	0
180.063	0
180.064	0
180.064	0
180.171	0
180.172	0
180.172	0
180.173	0
180.174	1589.18
180.174	3292.02
180.175	3892.07
180.175	3260.5
180.176	1850.8
180.176	442.946
180.177	4346.81
180.178	19184.2
180.178	35014.2
180.179	42635.1
180.179	37048.1
180.18	22221.4
180.18	6790.64
180.181	972.435
180.182	0
180.182	0
180.183	0
180.183	0
181.069	0
181.069	0
181.07	0
181.07	0
181.071	842.592
181.071	2401.53
181.072	3615.33
181.073	3617.18
181.073	2453.73
181.074	794.898
181.074	0
181.075	0
181.076	0
181.076	0
181.155	0
181.155	0
181.156	0
181.156	0
181.157	1640.23
181.158	7429.05
181.158	11913.9
181.159	13319.4
181.159	10896.7
181.16	6244.33
181.16	1589.51
181.161	0
181.162	0
181.162	0
181.163	0
182.077	0
182.078	0
182.079	0
182.079	0
182.08	1775.07
182.08	5185.32
182.081	7791.08
182.082	8258.09
182.082	6249.4
182.083	2329.76
182.083	0
182.084	0
182.084	0
182.085	0
182.155	0
182.156	0
182.156	0
182.157	0
182.157	1026.35
182.158	2277.05
182.158	3025.54
182.159	2708.71
182.16	1532.67
182.16	209.266
182.161	0
182.161	0
182.162	0
182.163	0
183.074	0
183.074	0
183.075	0
183.075	0
183.076	122.839
183.077	4665.8
183.077	20814.3
183.078	38107.7
183.078	46874.3
183.079	40839
183.079	24594.3
183.08	6687.93
183.081	0
183.081	0
183.082	0
183.082	0
183.912	0
183.912	0
183.913	0
183.913	0
183.914	345.414
183.915	2322.71
183.915	3705.93
183.916	4219.75
183.916	3458.95
183.917	1787.98
183.918	0
183.918	0
183.919	0
183.919	0
184.067	0
184.067	0
184.068	0
184.068	0
184.069	9280
184.07	28657.1
184.07	47364.9
184.071	81179.8
184.071	264382
184.072	876948
184.073	1.83086e+06
184.073	2.75524e+06
184.074	2.75201e+06
184.074	1.82128e+06
184.075	860262
184.076	246109
184.076	85827.1
184.077	60857.6
184.077	61980
184.078	33147.7
184.078	1025.08
184.079	0
184.08	0
184.08	0
184.081	0
184.093	0
184.094	0
184.094	0
184.095	0
184.096	1644.32
184.096	3753.86
184.097	4809.64
184.097	4373.59
184.098	2748.72
184.099	749.183
184.099	0
184.1	0
184.1	0
184.101	0
184.166	0
184.167	0
184.167	0
184.168	0
184.169	1385.03
184.169	3599.61
184.17	4758.35
184.17	4148.96
184.171	2225.76
184.171	538.338
184.172	0
184.173	0
184.173	0
184.174	0
184.368	0
184.369	0
184.37	0
184.37	0
184.371	1453.84
184.371	3800.65
184.372	5231.84
184.373	4715.62
184.373	2746.16
184.374	689.11
184.374	0
184.375	0
184.376	0
184.376	0
184.689	0
184.69	0
184.691	0
184.691	0
184.692	329.386
184.692	2750.57
184.693	3950.47
184.694	4166.86
184.694	3223.1
184.695	1619.07
184.695	0
184.696	0
184.696	0
184.697	0
184.746	0
184.746	0
184.747	0
184.748	0
184.748	2074.81
184.749	13812.2
184.749	26941.7
184.75	34131.5
184.751	30142.3
184.751	18126.9
184.752	4161.35
184.752	117.415
184.753	0
184.754	0
184.754	0
184.755	0
184.981	0
184.981	0
184.982	0
184.982	0
184.983	5732.96
184.984	35953.4
184.984	109098
184.985	219192
184.985	316033
184.986	289022
184.987	175910
184.987	76485.2
184.988	24282.1
184.988	2454.78
184.989	0
184.99	0
184.99	0
184.991	0
184.997	0
184.997	0
184.998	0
184.999	0
184.999	3455.91
185	7641.32
185	10217.2
185.001	9413.78
185.002	5904.07
185.002	774.158
185.003	0
185.003	0
185.004	0
185.005	0
185.046	0
185.047	0
185.048	0
185.048	0
185.049	1154.12
185.049	3100.51
185.05	4373.19
185.051	4295.18
185.051	3006.92
185.052	1003.96
185.052	0
185.053	0
185.054	0
185.054	0
185.055	381.221
185.055	2724.33
185.056	10761.5
185.056	24029.4
185.057	35297
185.058	34641.5
185.058	24428.4
185.059	12067.8
185.059	1789.99
185.06	0
185.061	0
185.061	0
185.062	0
185.072	0
185.073	0
[truncated: 37,054 more rows]
