# Supplementary material for: A HIF independent oxygen-sensitive pathway for controlling cholesterol synthesis
Source: Nat Commun. 2023 Aug 9;14:4816. doi: 10.1038/s41467-023-40541-1 (PMC10412576; doi:10.1038/s41467-023-40541-1)
Supplement: Supplementary file 7 — Source Data [file 41467_2023_40541_MOESM7_ESM.xlsx]

## Sheet: Fig.  1 graphs
Fig 1c
Full length		N-SRE
21% Oxygen	1% Oxygen	21% Oxygen	1% Oxygen
50.613	3.60428	44.458	3.06728
45.327	4.89579	85.516	10.9557
89.162	9.72064	80.953	17.3585
Fig 1d
Control norm	1	1	1	1	1
SD norm	2.98	2.445	2.393	2.855	1.973
Control hyp	2.155	2.284	1.816	2.066	1.916
SD hyp	4.154	2.682	3.539	3.115	2.835
Fig 1g
Hours
0	617	747	735
2	561	584	593
4	499	559	475
6	448	494	424
16	472	490	376
24	390	377	305

## Sheet: Fig. 3 graphs
Fig 3e
HMGCR				HMGCS1
WT	SD	WT	SD	WT	SD	WT	SD
1	8.05166	2.26534	3.84965	1	15.0785	2.26967	9.55007
1	8.87132	2.13639	3.95097	1	13.5594	2.71748	7.70734
1	5.49145	1.09611	5.34976	1	10.5698	1.24711	8.37786
Fig 3g
Control	100	100	100	62	73	78	69	54	63	72.24	62.6	74.28	43.33	39.47	30.25
HIF1B KO	100	100	100	87	75	75	62	65	65	78.51	86.02	69.04	32.31	39.17	59.67
Fig 3h
Control	100	100	100	80	65	61	56	52	29	59.6	57.9	63.23	9.81	18.35	14.13
HIF1B KO	100	100	100	40	44	85	41	28	40	45.9	50.19	41.25	33.3	40.41	27.37

## Sheet: Fig. 4 graphs
Fig 4d
MARCHF6	HeLa WT				HeLa SREBP2 KI
siCON	1	1	1		1	1	1
siM6	0.111	0.109	0.11		0.118	0.093	0.137
siT8	1.207	1.109	1.095		1.39	1.256	1.464
siM6T8	0.069	0.106	0.071		0.105	0.113	0.104
TRC8	HeLa WT				HeLa SREBP2 KI
siCON	1	1	1		1	1	1
siM6	0.816	0.935	1.169		1.031	0.879	0.961
siT8	0.114	0.118	0.123		0.166	0.158	0.194
siM6T8	0.117	0.181	0.137		0.196	0.2	0.184
Fig 4h
WT 21%	SD 21%	WT 1%	SD 1%	DKO 21%	DKO SD 21%	DKO 1%	DKO SD 1%
0.02527	100	0.039287	8.2943	4.69135	100	1.31496	144.608
0.044571	100	0.067011	2.87699	0.049215	100	0.040883	64.5584
2.0227	100	6.51169	34.7363	17.839	100	12.2871	93.8386
0.152238	100	0.162383	4.34919	0.057317	100	0.082285	28.1754

## Sheet: Fig. 5 graphs
Fig 5a
Hours	21 % O2					1 % O2
0	972	1086	901	898	922	972	1086	901	898	922
2	931	926	788	821	999	842	916	810	789	919
4	860	802	806	789	929	751	746	718	731	832
6	766	758	752	690	857	741	728	694	655	733
Fig 5e
	21%			1%
Ct	1	1	1	1.19383	1.30649	1.15386
SD	0.824726	0.864495	0.818448	1.21574	1.36478	1.19091
Fig 5g
	21% SD			1% SD
Control siRNA	100	100	100	27.2787	12.4116	56.1939
NADK siRNA	81.1077	46.7689	90.5348	99.6814	56.1772	78.5128

## Sheet: Fig. 6 graphs
Fig 6a
uM	21 % O2								1 % O2
0	100	100	100	100	100	100	99.9999		100	100	100	100	73.4196	100	100
5	11.6403	100	108.815	85.8089	22.3255	4.64694	106.011		104.554	5.19795	117.491	40.9847	100	30.7532	73.142
10	0	1.78299	69.4456	46.7731	1.32759	0	26.0324		109.624	0	94.7197	35.0953	27.1689	0	74.5295
20	0	2.2478	42.4099	39.8107	36.4496	0	2.38749	0	104.737	0	73.0843	47.0239	13.653	0	2.90126	19.6244
40	0	2.11626	35.0041	38.9939	0	0	0	0	98.116	0	67.8884	25.4613	8.0968	0	10.5964	12.9939
Fig 6b
uM	21 % O2					1 % O2
0	100	100	100	100	72.8788	100	100	95.9445	100	100
5	33.7731	89.9751	56.1968	73.976	74.2411	70.25	81.6077	100	85.1613	30.7445
10	11.7518	29.6464	61.1986	70.0892	100	59.1556	56.6499	87.9807	74.6191	39.7095
20	34.2069	18.2873	72.8036	42.124	56.5071	37.0255	0.512012	18.8622	48.2283	26.1625
40	1.1145	30.1157	0.156337	26.1005	42.0452	31.0331	18.984	0	12.6684	0.139662
Fig 6e
21 % O2		1 % O2		21 % O2		1 % O2
WT	SD	WT	SD	SP2	SP2 SD	SP2	SP2 SD
0.04878	100	0.058728	7.06123	0.023505	100	0.027905	126.848
5.90328	100	0.327719	5.96984	1.37254	100	0.856343	48.5915
0	100	0	17.69	0	100	0	121.63
0	100	0	28.1136	0	100	0	36.36
Fig 6f
	21 % O2		1 % O2
0	100	100	100	100
5	43.6666	89.9751	12.3706	29.9425
10	0	29.6464	0	14.4117
20	0	18.2873	0	4.2379
40	0	10.4425	0	0
Fig 6g
RCC4	Control			Lipid Depletion
Day 3	190000	240000	195000	0	0	0
HK-2	Control			Lipid Depletion
Day 3	260000	240000	200400	156000	170000	153300
Fig 6h
uM	21 % O2			1 % O2
0	100	100	100	100.007	100	100
5	82.3927	56.0583	120.693	125.794	90.9908	106.837
10	60.4705	101.195	75.4253	75.235	70.2126	121.65
20	38.2266	72.9876	13.3061	97.2041	63.6389	95.3681
40	60.7478	55.3092	2.76158	49.2969	56.7384	16.2263

## Sheet: Supplemtary Fig.2 graphs
2a
HMGCR				HMGCS1				LDLR				CA9
WT	SD	WT	SD	WT	SD	WT	SD	WT	SD	WT	SD	WT	SD	WT	SD
1	8.30823	1.91801	5.1111	1	12.6103	2.18955	7.38581	1	8.36121	5.06683	8.36895	1	0.618714	125.017	79.8632
1	5.77582	2.22347	2.74773	1	11.5376	1.83354	4.29895	1	3.14847	2.83383	3.40396	1	0.895596	63.1115	70.4487
1	6.16206	1.04551	3.83979	1	11.601	0.995095	4.78514	1	5.88272	2.60024	6.54534	1	0.879048	65.4247	70.254
2b
HMGCR					HMGCS1					LDLR					CA9
Hypoxia (hrs)	SD				Hypoxia (hrs)	SD				Hypoxia (hrs)	SD				Hypoxia (hrs)
0	100	100	100	100	0	100	100	100	100	0	100	100	100	100	0	100	100	100
1	56.5245	85.8556	100.031	96.7996	1	44.405	66.4725	77.3602	81.7269	1	52.1027	71.4881	73.5328	81.5526	1	81.381	102.853	90.4492
2	65.2844	114.733	112.986	148.147	2	60.6128	94.1215	83.7671	128.983	2	55.5529	85.2934	74.5204	104.916	2	80.5618	122.364	79.4549
4	67.7045	98.0877	92.4518	110.648	4	48.555	81.5933	73.9894	107.234	4	53.3143	82.203	73.4102	94.3901	4	155.551	139.791	87.8784
8	79.5275	75.7395	70.3758	71.7195	8	56.1111	56.1094	43.1611	61.339	8	61.9257	70.4981	54.5494	80.306	8	655.623	436.753	213.533
24	65.9363	29.8482	49.2335	59.758	24	36.6552	36.6095	26.8769	33.8571	24	102.12	158.65	76.9625	81.501	24	10469.5	10505.1	2685.07
2c
HMGCR
Control 21 % O2			SD 21 % O2			Control 1 % O2			SD 1 % O2
1	1	1	3.62567	5.51187	6.11267	0.381546	0.248945	0.665748	1.97553	2.7593	3.39817
HMGCS1
Control 21 % O2			SD 21 % O2			Control 1 % O2			SD 1 % O2
1	1	1	5.72453	3.63482	6.46327	0.161631	0.163685	0.346577	3.39855	0.348535	1.88875
LDLR
Control 21 % O2			SD 21 % O2			Control 1 % O2			SD 1 % O2
1	1	1	1.27037	1.44955	2.82172	1.57273	1.44033	2.63413	1.85087	2.1525	2.74429
CA9
Control 21 % O2			SD 21 % O2			Control 1 % O2			SD 1 % O2
1	1	1	0.453173	0.701548	0.534888	41.9525	28.898	29.8902	55.5304	39.0122	66.3014
2d
HMGCR
Control 21 % O2				SD 21 % O2				Control 1 % O2				SD 1 % O2
1	1	1	1	2.93179	2.72063	2.6856	2.5885	0.573336	1.27962	1.39815	1.19585	2.06017	1.58792	1.63016	1.09988
HMGCS1
Control 21 % O2				SD 21 % O2				Control 1 % O2				SD 1 % O2
1	1	1	1	2.71066	2.43799	2.08964	2.30359	0.893725	1.12722	1.71067	1.67374	1.55031	1.15382	1.53559	1.22439
LDLR
Control 21 % O2				SD 21 % O2				Control 1 % O2				SD 1 % O2
1	1	1	1	1.69739	1.58874	1.40529	1.29442	1.578	1.06631	1.52483	2.33336	2.13064	1.99659	1.51588	1.74789
CA9
Control 21 % O2				SD 21 % O2				Control 1 % O2				SD 1 % O2
1	1	1	1	0.959048	1.58331	3.95804	2.31847	3.25738	4.64321	9.59798	6.62261	14.4102	25.4874	19.068	11.1113

## Sheet: Supplemtary Fig. 3 graphs
3g
CA9
WT	SD	WT	SD
1	1.08234	0.901895	0.90514
1	0.865241	0.886299	0.842097
1	1.00355	0.921724	1.20202
3h
INSIG2
21% oxygen		1% oxygen		21% oxygen		1% oxygen
WT	SD	WT	SD	KO	KO SD	KO	KO SD
1	2.15308	17.3531	13.3103	1	2.09149	1.24945	2.37629
1	1.68807	11.4597	7.99371	1	1.8574	1.99982	3.00967
1	0.913982	23.1082	11.4561	1	1.32222	1.0501	1.63182
3k
HMGCR
	21% SD			5% SD			1% SD
Control	100	100	100	68.21	72.76	71.67	38.31	52.34	45.87
HIF1B KO	82.82	77.3	78.85	60.67	58.85	62.5	45.68	47.95	24.41
CA9
	21% SD			5% SD			1% SD
Control	0.2	0.23	0.07	12.99	39.01	45.05	100	100	100
HIF1B KO	0.13	0.17	0.03	0.11	0.1	0.03	0.14	0.1	0.03

## Sheet: Supplemtary Fig. 6 graphs
6b
MARCHF6
21% oxygen		1% oxygen
WT	SD	WT	SD
1	1.68089	2.2792	2.80648
1	1.62996	1.64081	2.27412
1	1.59599	1.56411	2.9185
1	1.98555	1.1646	3.49265
1	2.24489	1.27299	2.21091
TRC8
21% oxygen		1% oxygen
WT	SD	WT	SD
1	1.70908	1.31459	2.60016
1	1.42688	1.09218	2.11801
1	1.77099	1.1711	2.76971
1	2.05819	1.01892	2.8443
1	2.36549	0.854052	1.83451
6a
MARCHF6
21% oxygen		1% oxygen
WT	SD	WT	SD
1	1.07798	1.29767	1.35158
1	1.03015	1.43141	1.61431
1	1.05118	1.0715	1.54728
TRC8
21% oxygen		1% oxygen
WT	SD	WT	SD
1	1.02871	0.801033	0.836509
1	1.11715	1.24267	1.12562
1	0.995329	0.784439	1.00953

## Sheet: Supplementary Fig. 7 graphs
7a
SCARB1
	21% SD			5% SD			1% SD
Control	65.02	54.98	45.5	102.95	83.92	65.75	117.1	113.1	92.45
HIF1B KO	66.83	76.5	42.76	69.45	50.16	33.3	74.75	43.4	57.54
7b
uM	21 % O2				1 % O2
0	100	100	100	100	100	100	100	100
5	62.929	105.994	107.817	111.768	42.1368	54.0325	97.3145	64.6741
10	46.6439	36.8236	48.6289	48.3841	10.2337	25.9095	25.335	21.9569
20	18.7436	12.2421	20.7568	53.4495	6.1554	7.13861	12.3016	20.1587
40	4.44413	16.0685	20.487	18.2803	2.58409	8.01103	15.3233	8.239
7d
HK-2			RCC4
21 % O2	1 % O2		21 % O2	1 % O2
1	0.76		1	0.58
1	0.83		1	0.67
1	0.72		1	0.76
